# Supplementary material for: ADAR1 averts fatal type I interferon induction by ZBP1
Source: Nature. 2022 Jul 20;607(7920):776–83. doi: 10.1038/s41586-022-04878-9 (PMC9329096; doi:10.1038/s41586-022-04878-9)
Supplement: Supplementary file 4 — Supplementary Table 1 RNA-seq analysis of lung tissues from Adar1mZα/mZα compared with Adar1mZα/WT and C57BL/6N control mice. List of differentially expressed genes (≥2-fold change) in lungs from 4- to 5-month-old Adar1mZa/mZa mice compared with Adar1mZa/WT and C57BL/6N control mice (n = 5 per genotype). q ≤ 0.05 and P ≤ 0.05. P values were calculated with Qlucore Omics Explorer using two-sided t tests and with the q value for false discovery rates (FDRs) set to 0.05. Calculation of q values was adjusted for multiple-hypothesis testing using the Benjamini–Hochberg method. [file 41586_2022_4878_MOESM4_ESM.xlsx]

## Sheet: Information
Table S1.	RNAseq analysis of lung tissues from Adar1mZa/mZa mice compared to Adar1WT/mZa and C57BL/6N control mice.
	List of 58 differentially expressed genes (≥2-fold-change) in lungs from 4-5 month old Adar1mZa/mZa mice compared to Adar1WT/mZa and C57BL/6N control mice. q≤0.05 and p≤0.05.

## Sheet: Differentially expressed genes
Lung
Ensembl ID	Gene Symbol	p-value	fold change
ENSMUSG00000076612	Ighg2c	0.00012938	50.0506
ENSMUSG00000076613	Ighg2b	5.07559e-05	16.497
ENSMUSG00000057346	Apol9a	4.20538e-08	10.7726
ENSMUSG00000030954	Gp2	1.8226e-05	10.064
ENSMUSG00000032661	Oas3	3.48584e-07	9.87075
ENSMUSG00000068246	Apol9b	5.6014e-06	7.31429
ENSMUSG00000000386	Mx1	6.82517e-06	6.73389
ENSMUSG00000025498	Irf7	2.05291e-08	6.38077
ENSMUSG00000052776	Oas1a	2.42635e-05	6.35671
ENSMUSG00000032690	Oas2	4.71298e-08	6.30812
ENSMUSG00000041827	Oasl1	2.7572e-07	5.85301
ENSMUSG00000035692	Isg15	4.04151e-08	5.78485
ENSMUSG00000079017	Ifi27l2a	1.2202e-07	5.36608
ENSMUSG00000034855	Cxcl10	3.6533e-05	5.29184
ENSMUSG00000028037	Ifi44	4.2732e-07	4.90876
ENSMUSG00000066861	Oas1g	6.35154e-10	4.88528
ENSMUSG00000032496	Ltf	0.000143218	4.22105
ENSMUSG00000082292	Gm12250	2.99595e-05	4.19564
ENSMUSG00000009185	Ccl8	5.26655e-05	4.19453
ENSMUSG00000023341	Mx2	1.96108e-06	4.07257
ENSMUSG00000022548	Apod	5.90013e-08	4.01895
ENSMUSG00000034459	Ifit1	2.58359e-05	3.95372
ENSMUSG00000090942	F830016B08Rik	8.82431e-07	3.90115
ENSMUSG00000073555	Gm4951	3.13706e-06	3.69909
ENSMUSG00000062488	Ifit3b	9.71749e-07	3.56023
ENSMUSG00000058163	Gm5431	1.04842e-05	3.48566
ENSMUSG00000020641	Rsad2	2.89879e-06	3.3542
ENSMUSG00000027514	Zbp1	0.000293093	3.34977
ENSMUSG00000035208	Slfn8	0.000138957	3.34823
ENSMUSG00000030107	Usp18	2.92474e-06	3.30802
ENSMUSG00000073489	Ifi204	1.16807e-06	3.27612
ENSMUSG00000061100	Retnla	5.3926e-05	3.10052
ENSMUSG00000029561	Oasl2	4.5265e-08	3.0447
ENSMUSG00000104713	Gbp6	0.000121105	2.96177
ENSMUSG00000053318	Slamf8	0.000210029	2.91689
ENSMUSG00000090231	Cfb	5.93161e-07	2.91689
ENSMUSG00000026536	Ifi211	1.80375e-07	2.82514
ENSMUSG00000046718	Bst2	0.00016782	2.75819
ENSMUSG00000074896	Ifit3	5.46136e-09	2.72178
ENSMUSG00000033355	Rtp4	3.79965e-07	2.63549
ENSMUSG00000037921	Ddx60	1.8194e-05	2.51103
ENSMUSG00000069793	Slfn9	0.000110898	2.51027
ENSMUSG00000072621	Slfn10-ps	8.99788e-05	2.47718
ENSMUSG00000033880	Lgals3bp	2.08552e-06	2.42725
ENSMUSG00000091649	Phf11b	2.66875e-05	2.3873
ENSMUSG00000037849	Ifi206	0.000213037	2.35342
ENSMUSG00000057596	Trim30d	0.000105951	2.28271
ENSMUSG00000029605	Oas1b	5.60558e-09	2.25594
ENSMUSG00000030921	Trim30a	1.21708e-06	2.24526
ENSMUSG00000072620	Slfn2	4.28198e-05	2.1943
ENSMUSG00000060550	H2-Q7	0.000101155	2.18164
ENSMUSG00000020638	Cmpk2	4.47811e-05	2.13053
ENSMUSG00000026104	Stat1	5.57015e-05	2.11153
ENSMUSG00000068245	Phf11d	9.35813e-07	2.10729
ENSMUSG00000029798	Herc6	4.34161e-06	2.09065
ENSMUSG00000040483	Xaf1	6.51047e-05	2.05019
ENSMUSG00000054203	Ifi205	3.61766e-05	2.03238
ENSMUSG00000003273	Car11	0.000306169	0.406278
