# Supplementary material for: ADAR1 averts fatal type I interferon induction by ZBP1
Source: Nature. 2022 Jul 20;607(7920):776–83. doi: 10.1038/s41586-022-04878-9 (PMC9329096; doi:10.1038/s41586-022-04878-9)
Supplement: Supplementary file 5 — Supplementary Table 2 RNA-seq analysis of spleen, lung and brain tissues from newborn Adar1mZa/– mice compared with Adar1mZa/WT mice. List of differentially expressed genes (≥2-fold change) in spleen, lung and brain from newborn Adar1mZα/– compared with Adar1mZα/WT mice. For spleen and lung, n = 5 for each genotype, q ≤ 0.05 and P ≤ 0.05. For brain, n = 4 for each genotype and P ≤ 0.05. Also provided is a list of 93 ISGs commonly upregulated in all three organs in Adar1mZα/– compared with Adar1mZα/WT mice (≥2-fold change, q ≤ 0.05 and P ≤ 0.05). P values were calculated with Qlucore Omics Explorer using two-sided t tests and with the q value for false discovery rates (FDRs) set to 0.05. Calculation of q values was adjusted for multiple-hypothesis testing using the Benjamini–Hochberg method. [file 41586_2022_4878_MOESM5_ESM.xlsx]

## Sheet: Information
Table S2.	RNAseq analysis of spleen, lung and brain tissues from newborn Adar1-/mZa mice compared to Adar1WT/mZa mice.
Sheet
Spleen	List of 1594 differentially expressed genes (≥2-fold-change) in spleen RNAseq data from newborn Adar1-/mZa compared to Adar1WT/mZa mice, q≤0.05 and p≤0.05.
Lung	List of 657 differentially expressed genes (≥2-fold-change) in lung RNAseq data from newborn Adar1-/mZa compared to Adar1WT/mZa mice, q≤0.05 and p≤0.05.
Brain	List of 379 differentially expressed genes (≥2-fold-change) in brain RNAseq data from newborn Adar1-/mZa compared to Adar1WT/mZa mice, p≤0.05.
Comnmon ISGs	List of 93 ISGs, from the intersection of the three lists above, commonly upregulated (≥2-fold-change) in all three organs. q≤0.05 and p≤0.05.

## Sheet: Spleen
Spleen
Ensembl ID	Gene Symbol	p-value	fold change
ENSMUSG00000066361	Serpina3c	8.62199e-06	106.468
ENSMUSG00000021091	Serpina3n	2.23876e-05	76.1568
ENSMUSG00000040026	Saa3	3.27466e-05	75.6108
ENSMUSG00000035916	Ptprq	0.000129187	44.8918
ENSMUSG00000060081	H2ac1	1.00369e-05	37.0597
ENSMUSG00000001773	Folh1	4.21276e-06	33.8307
ENSMUSG00000001168	Oas1h	4.7623e-06	33.4182
ENSMUSG00000004360	9330159F19Rik	0.00133927	32.3076
ENSMUSG00000035948	Acss3	4.4993e-08	27.6181
ENSMUSG00000021750	Fam107a	2.14417e-07	25.8684
ENSMUSG00000037686	Aspg	0.00017593	24.2447
ENSMUSG00000050164	Mchr1	7.38236e-06	23.9684
ENSMUSG00000107387	5430435K18Rik	6.33398e-06	22.3719
ENSMUSG00000056596	Trnp1	5.8039e-05	22.0017
ENSMUSG00000053846	Lipg	6.20654e-05	20.5647
ENSMUSG00000102715	Gm6209	0.000188706	19.1844
ENSMUSG00000115970	8430426J06Rik	3.0957e-07	19.0321
ENSMUSG00000030087	Klf15	1.43772e-08	18.1795
ENSMUSG00000015090	Ptgds	0.00415885	17.2184
ENSMUSG00000107451	Gm44421	0.000195858	16.9024
ENSMUSG00000057346	Apol9a	7.6333e-05	16.7997
ENSMUSG00000112443	Gm19007	2.4471e-06	16.5707
ENSMUSG00000112863	Gm19181	0.000128631	16.2816
ENSMUSG00000055298	Ctsj	0.00145538	15.9137
ENSMUSG00000029816	Gpnmb	8.63488e-07	15.91
ENSMUSG00000058740	Kcnt1	6.82879e-05	15.8512
ENSMUSG00000066687	Zbtb16	9.31263e-08	15.5054
ENSMUSG00000111840	Gm48832	9.04489e-06	14.7629
ENSMUSG00000026163	Sphkap	0.00109628	14.3897
ENSMUSG00000117900	Gm50323	2.89703e-06	14.1177
ENSMUSG00000031026	Trim66	6.08436e-05	14.067
ENSMUSG00000107154	Gm7041	0.000211969	13.9134
ENSMUSG00000030237	Slco1a4	2.66941e-05	13.6986
ENSMUSG00000073491	Ifi213	1.0017e-05	13.4249
ENSMUSG00000036902	Neto2	8.1429e-09	13.327
ENSMUSG00000106448	Gm43486	6.43812e-06	13.2741
ENSMUSG00000107011	Gm42906	4.11126e-05	12.8579
ENSMUSG00000020836	Coro6	2.17726e-05	12.7383
ENSMUSG00000066861	Oas1g	1.32991e-07	12.6036
ENSMUSG00000114163	Gm32296	3.58935e-06	12.1491
ENSMUSG00000112849	Gm18040	3.79077e-05	12.0645
ENSMUSG00000108256	Gm43923	4.84623e-07	11.949
ENSMUSG00000114761	Gm47242	0.00072532	11.9271
ENSMUSG00000107075	Gm43068	0.00140913	11.6697
ENSMUSG00000019577	Pdk4	4.03245e-08	11.2987
ENSMUSG00000024729	Ms4a20	0.00207606	11.2786
ENSMUSG00000025930	Msc	1.91885e-06	11.0162
ENSMUSG00000070933	Speer4d	0.0003387	10.9914
ENSMUSG00000032715	Trib3	4.19139e-06	10.9909
ENSMUSG00000049537	Tecrl	0.000161434	10.758
ENSMUSG00000046828	Mettl21e	0.000128162	10.6929
ENSMUSG00000028037	Ifi44	5.24292e-05	10.6922
ENSMUSG00000108075	Gm45061	5.88325e-05	10.4967
ENSMUSG00000108286	Gm44224	0.00160164	10.0979
ENSMUSG00000112129	Pbld1	0.00051248	10.0854
ENSMUSG00000028222	Calb1	3.15662e-06	10.0326
ENSMUSG00000018339	Gpx3	2.98027e-06	10.006
ENSMUSG00000103992	Gm38029	0.0023718	9.87472
ENSMUSG00000073924	Olfr656	0.000280204	9.8023
ENSMUSG00000092323	BB365896	1.64239e-06	9.54695
ENSMUSG00000104068	Gm37199	7.51621e-05	9.52461
ENSMUSG00000035686	Thrsp	4.58357e-06	9.45816
ENSMUSG00000029321	Slc10a6	0.00313144	9.42113
ENSMUSG00000102895	5830415G21Rik	0.00144186	9.39491
ENSMUSG00000028176	Lrrc7	3.39416e-05	9.29916
ENSMUSG00000058427	Cxcl2	0.00552434	9.20706
ENSMUSG00000024678	Ms4a4d	4.21786e-05	9.17456
ENSMUSG00000037709	Fam13a	3.87717e-07	9.0102
ENSMUSG00000066363	Serpina3f	8.86714e-05	8.95964
ENSMUSG00000112963	Gm6093	0.000363215	8.89738
ENSMUSG00000051182	Olfr655	1.18501e-06	8.86963
ENSMUSG00000117050	1700023B13Rik	0.00114521	8.85898
ENSMUSG00000068606	Gm4841	1.1382e-05	8.84094
ENSMUSG00000026073	Il1r2	0.0004105	8.79144
ENSMUSG00000027514	Zbp1	0.000135791	8.78523
ENSMUSG00000097462	9530026P05Rik	0.00107287	8.72672
ENSMUSG00000073409	H2-Q6	1.94162e-07	8.63119
ENSMUSG00000032346	Ooep	0.00267253	8.60885
ENSMUSG00000060550	H2-Q7	5.25707e-08	8.53695
ENSMUSG00000109089	4833411C07Rik	0.000798017	8.46173
ENSMUSG00000111546	Gm47050	0.000177368	8.38075
ENSMUSG00000111398	D330037F02Rik	0.000889711	8.34875
ENSMUSG00000070421	Olfr658	0.000273852	8.34401
ENSMUSG00000073207	Ccdc160	0.00680215	8.24226
ENSMUSG00000021903	Galnt15	0.000313629	8.19179
ENSMUSG00000073980	Gm9574	0.000279099	8.12166
ENSMUSG00000099762	Gm21149	0.000327108	7.98925
ENSMUSG00000041449	Serpina3h	5.21259e-05	7.97674
ENSMUSG00000063600	Egfem1	0.000933397	7.96901
ENSMUSG00000049115	Agtr1a	1.19022e-08	7.96006
ENSMUSG00000088022	Gm49799	2.88792e-06	7.91429
ENSMUSG00000020108	Ddit4	7.14192e-07	7.89905
ENSMUSG00000109018	Gm44809	2.36607e-05	7.84134
ENSMUSG00000106043	Gm42968	0.00124701	7.83547
ENSMUSG00000016529	Il10	2.3121e-05	7.81909
ENSMUSG00000098426	Gm27149	0.00016766	7.78477
ENSMUSG00000115628	Gm49084	0.00131886	7.7425
ENSMUSG00000028327	Stra6l	0.000148571	7.71325
ENSMUSG00000079339	Ifit1bl1	0.000191326	7.68082
ENSMUSG00000032690	Oas2	1.86582e-05	7.62745
ENSMUSG00000078921	Tgtp2	9.77292e-07	7.52129
ENSMUSG00000111118	Gm6545	6.16047e-06	7.49516
ENSMUSG00000047230	Cldn2	0.000633383	7.4826
ENSMUSG00000027670	Ocstamp	0.000452823	7.4742
ENSMUSG00000109729	Gm45418	0.000574905	7.41846
ENSMUSG00000028370	Pappa	1.69299e-05	7.4087
ENSMUSG00000090942	F830016B08Rik	7.3127e-05	7.40818
ENSMUSG00000055413	H2-Q5	1.34284e-06	7.39269
ENSMUSG00000022357	Klhl38	0.00028974	7.26162
ENSMUSG00000037849	Ifi206	2.36773e-05	7.25211
ENSMUSG00000093963	Gm21909	0.0016099	7.2157
ENSMUSG00000081822	Gm15626	0.00315076	7.18456
ENSMUSG00000112412	Gm35239	0.000562249	7.16936
ENSMUSG00000110905	Gm48007	0.000273401	7.13574
ENSMUSG00000102920	Olfr416-ps1	0.000451401	7.04442
ENSMUSG00000054136	Adm2	0.00227784	6.98287
ENSMUSG00000052776	Oas1a	4.8234e-07	6.95842
ENSMUSG00000024730	Ms4a8a	0.00201043	6.93704
ENSMUSG00000085908	Gm14209	6.94447e-07	6.89504
ENSMUSG00000042262	Ccr8	0.00045544	6.86034
ENSMUSG00000053025	Sv2b	0.000260231	6.83661
ENSMUSG00000074896	Ifit3	0.000187028	6.7267
ENSMUSG00000023341	Mx2	5.61229e-05	6.724
ENSMUSG00000042096	Dao	0.000679638	6.71809
ENSMUSG00000029074	Ttll10	0.00502772	6.64431
ENSMUSG00000117778	Gm50384	3.81398e-05	6.62555
ENSMUSG00000072188	Gm10354	0.00158949	6.5965
ENSMUSG00000087684	1200007C13Rik	0.000979019	6.59522
ENSMUSG00000022494	Shisa9	8.54327e-05	6.58946
ENSMUSG00000068246	Apol9b	9.16206e-06	6.58325
ENSMUSG00000099060	Mir7025	0.00268544	6.55675
ENSMUSG00000073555	Gm4951	5.42966e-05	6.5542
ENSMUSG00000112794	Gm48878	8.97041e-05	6.52085
ENSMUSG00000085055	Gm15958	2.25958e-05	6.50965
ENSMUSG00000028179	Cth	7.62465e-06	6.49721
ENSMUSG00000108841	Frmpd2	0.000968975	6.49235
ENSMUSG00000038745	Nlrp6	1.55971e-05	6.48704
ENSMUSG00000020299	4930524B15Rik	0.00449177	6.44214
ENSMUSG00000030827	Fgf21	0.00215747	6.44053
ENSMUSG00000071001	Hrct1	0.00545153	6.4317
ENSMUSG00000078922	Tgtp1	8.298e-07	6.4138
ENSMUSG00000029379	Cxcl3	0.00275628	6.4066
ENSMUSG00000070388	Fbxo39	0.000223861	6.3871
ENSMUSG00000062488	Ifit3b	0.000346227	6.38187
ENSMUSG00000024675	Ms4a4c	9.82984e-05	6.35645
ENSMUSG00000117084	Gm22146	9.67526e-10	6.34993
ENSMUSG00000118155	Gm50136	0.00632169	6.26899
ENSMUSG00000034459	Ifit1	2.03148e-05	6.26815
ENSMUSG00000107439	Gm45060	0.000753571	6.24863
ENSMUSG00000073923	Olfr657	0.00299692	6.23256
ENSMUSG00000112421	4933406B15Rik	0.00430173	6.18329
ENSMUSG00000038508	Gdf15	1.19625e-06	6.1792
ENSMUSG00000090799	Klhl33	1.80364e-05	6.17415
ENSMUSG00000024481	Lvrn	9.68242e-05	6.16055
ENSMUSG00000112234	Gm48427	0.00456221	6.13873
ENSMUSG00000102599	Gm38386	0.00198165	6.12861
ENSMUSG00000070532	Ccdc190	0.00123514	6.09802
ENSMUSG00000089871	Speer4cos	0.000191242	6.08807
ENSMUSG00000028967	Errfi1	4.1407e-07	6.08273
ENSMUSG00000050321	Neto1	2.51653e-07	6.07532
ENSMUSG00000105096	Gbp10	0.000333732	6.0648
ENSMUSG00000031932	Gpr83	0.00146669	6.05254
ENSMUSG00000113737	BB123696	0.0036119	6.03469
ENSMUSG00000036641	Ccdc148	4.93552e-07	6.03461
ENSMUSG00000096878	Gm21083	0.00337759	5.99758
ENSMUSG00000023912	Slc25a27	6.60511e-06	5.96598
ENSMUSG00000097996	Gm5313	0.000905743	5.96375
ENSMUSG00000025355	Mmp19	3.4956e-05	5.91714
ENSMUSG00000063163	Speer2	0.00129965	5.83349
ENSMUSG00000085709	Gm14211	3.86584e-06	5.83317
ENSMUSG00000041293	Adgrf1	0.00162936	5.76468
ENSMUSG00000107245	Gm42803	5.49213e-05	5.76204
ENSMUSG00000051648	Kctd19	9.41992e-05	5.7359
ENSMUSG00000103105	Gm18752	0.00513072	5.72295
ENSMUSG00000117294	Gm49839	3.76751e-08	5.68011
ENSMUSG00000024222	Fkbp5	2.40699e-11	5.67413
ENSMUSG00000073926	Olfr653	0.00153432	5.67248
ENSMUSG00000021071	Trim9	0.000194535	5.65019
ENSMUSG00000041827	Oasl1	1.96162e-06	5.60906
ENSMUSG00000000386	Mx1	0.000544258	5.60386
ENSMUSG00000084010	Gm13302	0.00145337	5.58297
ENSMUSG00000029561	Oasl2	9.98702e-05	5.58014
ENSMUSG00000071679	Rtl4	0.00261122	5.53959
ENSMUSG00000079235	Ccdc13	0.00150758	5.52906
ENSMUSG00000063415	Cyp26b1	4.07084e-05	5.52847
ENSMUSG00000089789	Rdh1	5.21413e-05	5.52341
ENSMUSG00000086801	Gm15943	0.00129753	5.52318
ENSMUSG00000117313	Gm49838	2.66146e-08	5.50789
ENSMUSG00000107597	Gm44764	0.00049923	5.48622
ENSMUSG00000073406	H2-Bl	0.00449785	5.47976
ENSMUSG00000034855	Cxcl10	0.000211524	5.47333
ENSMUSG00000048852	Gm12185	0.000904506	5.44949
ENSMUSG00000104713	Gbp6	3.72073e-05	5.41417
ENSMUSG00000073927	Olfr652	0.00358986	5.40997
ENSMUSG00000028214	Gem	6.28294e-05	5.40457
ENSMUSG00000035799	Twist1	7.10062e-05	5.39873
ENSMUSG00000066364	Serpina3b	0.00298066	5.39162
ENSMUSG00000096995	2810029C07Rik	1.05749e-05	5.34926
ENSMUSG00000024679	Ms4a6d	4.62992e-06	5.33504
ENSMUSG00000068245	Phf11d	3.68743e-05	5.3309
ENSMUSG00000030107	Usp18	1.75081e-06	5.29313
ENSMUSG00000079362	Gm43302	0.00142412	5.27383
ENSMUSG00000027875	Hmgcs2	1.32958e-05	5.24397
ENSMUSG00000112481	Gm29684	0.00611106	5.22747
ENSMUSG00000087380	2210408F21Rik	0.000880289	5.21649
ENSMUSG00000105909	Gm43189	0.000145923	5.19693
ENSMUSG00000108084	Gm7932	0.00420299	5.18168
ENSMUSG00000085977	Gm5970	0.000128535	5.1801
ENSMUSG00000092292	Olfr113	0.00186277	5.16089
ENSMUSG00000064294	Aox3	0.00311124	5.1581
ENSMUSG00000068259	Olfr461	0.00164922	5.1342
ENSMUSG00000026442	Nfasc	0.00200797	5.13143
ENSMUSG00000023067	Cdkn1a	1.64117e-06	5.11665
ENSMUSG00000082292	Gm12250	1.25299e-05	5.11601
ENSMUSG00000029231	Pdgfra	2.27273e-06	5.11098
ENSMUSG00000028268	Gbp3	1.99708e-05	5.09337
ENSMUSG00000102504	Gm21955	3.07298e-07	5.0811
ENSMUSG00000092509	Gm20394	0.000120863	5.08093
ENSMUSG00000028713	Cyp4b1	0.000542784	5.07758
ENSMUSG00000106991	Gm43399	0.00319872	5.07181
ENSMUSG00000079654	Prrt4	0.00280814	5.06548
ENSMUSG00000092277	Gm19684	1.02367e-05	5.05601
ENSMUSG00000058297	Spock2	0.000105956	5.053
ENSMUSG00000033863	Klf9	2.54558e-08	5.04677
ENSMUSG00000087577	Gm13299	0.00687193	5.01545
ENSMUSG00000107029	Gm43123	0.00688641	5.01253
ENSMUSG00000026536	Ifi211	1.06418e-05	5.01198
ENSMUSG00000086003	B230206L02Rik	0.00211625	4.99843
ENSMUSG00000098796	Gm27163	0.000777834	4.98654
ENSMUSG00000000567	Sox9	0.000225067	4.96564
ENSMUSG00000024087	Cyp1b1	1.01735e-05	4.95759
ENSMUSG00000105683	Gm43487	0.00540842	4.9488
ENSMUSG00000062310	Glrp1	1.12783e-07	4.94051
ENSMUSG00000054072	Iigp1	0.000295084	4.92246
ENSMUSG00000026358	Rgs1	0.00118951	4.92089
ENSMUSG00000026725	Tnn	0.00044449	4.90088
ENSMUSG00000118458	Gm10599	0.00134659	4.85934
ENSMUSG00000050014	Apol10b	9.47448e-07	4.84992
ENSMUSG00000042846	Lrrtm3	0.000444553	4.84844
ENSMUSG00000103368	Gm36927	0.000727307	4.83341
ENSMUSG00000080626	Mir1192	4.05133e-05	4.83012
ENSMUSG00000076147	Mir694	0.00114386	4.82372
ENSMUSG00000027313	Chac1	1.46079e-05	4.81475
ENSMUSG00000071637	Cebpd	1.9916e-05	4.7947
ENSMUSG00000115718	Gm49179	0.0015624	4.785
ENSMUSG00000087477	Gm13822	0.00022959	4.78255
ENSMUSG00000106417	Gm42628	0.00518342	4.77871
ENSMUSG00000079014	Serpina3i	0.000749179	4.77381
ENSMUSG00000047511	Olfr1396	2.5954e-05	4.7363
ENSMUSG00000100706	Gm19744	0.00089967	4.73144
ENSMUSG00000085314	Gm14866	4.48836e-05	4.72941
ENSMUSG00000022012	Enox1	0.000239705	4.72233
ENSMUSG00000075602	Ly6a	1.07265e-05	4.72174
ENSMUSG00000104647	Gm43485	0.00152167	4.71991
ENSMUSG00000073418	C4b	9.26323e-06	4.71213
ENSMUSG00000073154	9330158H04Rik	0.00120968	4.70384
ENSMUSG00000085912	Trp53cor1	2.84236e-05	4.67219
ENSMUSG00000107655	Gm44220	3.08146e-05	4.65777
ENSMUSG00000020080	Hkdc1	0.00037423	4.65125
ENSMUSG00000031431	Tsc22d3	1.57616e-06	4.64926
ENSMUSG00000040483	Xaf1	8.83534e-05	4.6461
ENSMUSG00000042254	Cilp	0.00345074	4.59123
ENSMUSG00000020123	Avpr1a	0.000149719	4.5801
ENSMUSG00000022755	Adgrg7	5.65598e-05	4.57357
ENSMUSG00000085910	Gm12395	0.00201667	4.57183
ENSMUSG00000082414	Gm13303	0.000101029	4.56394
ENSMUSG00000073879	Gm5859	3.73469e-05	4.56388
ENSMUSG00000039943	Plcb4	1.5745e-07	4.55737
ENSMUSG00000000617	Grm6	0.00473824	4.55389
ENSMUSG00000073554	Gm6960	3.38285e-05	4.55193
ENSMUSG00000031963	Bmper	2.09273e-05	4.55036
ENSMUSG00000109271	Gm39129	0.000685503	4.55018
ENSMUSG00000054423	Cadps	0.000628433	4.54979
ENSMUSG00000033368	Trim69	0.00144572	4.5438
ENSMUSG00000002459	Rgs20	0.000568432	4.53858
ENSMUSG00000004558	Ndrg2	8.91437e-06	4.53681
ENSMUSG00000051159	Cited1	2.52192e-05	4.53531
ENSMUSG00000014773	Dll1	4.42445e-07	4.50548
ENSMUSG00000079071	Slc28a2b	1.92472e-07	4.49899
ENSMUSG00000042784	Muc1	0.00046716	4.49387
ENSMUSG00000092021	Gbp11	2.01503e-05	4.48609
ENSMUSG00000027737	Slc7a11	0.000456603	4.47467
ENSMUSG00000102091	Olfr1034	3.65562e-05	4.46494
ENSMUSG00000022132	Cldn10	0.000296746	4.4585
ENSMUSG00000025936	Gm4956	0.00163695	4.44191
ENSMUSG00000115016	AA536875	0.00274551	4.43988
ENSMUSG00000033355	Rtp4	0.000165401	4.43717
ENSMUSG00000036040	Adamtsl2	1.4056e-05	4.42108
ENSMUSG00000035929	H2-Q4	7.45668e-07	4.41453
ENSMUSG00000096646	CR974586.5	7.7704e-05	4.41037
ENSMUSG00000070902	Zfp352	0.00466438	4.40695
ENSMUSG00000105686	Gm35394	0.00571247	4.40573
ENSMUSG00000041476	Smpx	0.000620727	4.39018
ENSMUSG00000091542	Gm17167	0.00349154	4.38683
ENSMUSG00000096256	Gm21093	0.000108535	4.38264
ENSMUSG00000090338	Gm17081	0.000281999	4.36911
ENSMUSG00000026692	Fmo4	0.00696473	4.3627
ENSMUSG00000040328	Olfr56	0.000326446	4.3307
ENSMUSG00000074151	Nlrc5	4.23629e-07	4.31602
ENSMUSG00000061947	Serpina10	9.63217e-05	4.31087
ENSMUSG00000027796	Smad9	2.23536e-05	4.3098
ENSMUSG00000086109	Gm13391	1.29036e-05	4.29066
ENSMUSG00000050896	Rtn4rl2	0.00337394	4.29054
ENSMUSG00000117328	4930474M22Rik	0.000634104	4.28775
ENSMUSG00000097194	9330175E14Rik	1.76454e-05	4.28513
ENSMUSG00000107567	4930480K02Rik	0.000904053	4.28394
ENSMUSG00000082962	Gm10601	0.000603464	4.27559
ENSMUSG00000116719	Gm29719	0.000300038	4.25754
ENSMUSG00000117655	6720468P15Rik	0.00104342	4.2566
ENSMUSG00000079764	AC087559.1	8.82537e-06	4.24987
ENSMUSG00000009216	Fam163b	0.000321504	4.22467
ENSMUSG00000079017	Ifi27l2a	0.000473169	4.22339
ENSMUSG00000114230	Gm48239	7.27123e-05	4.21514
ENSMUSG00000083080	Gm11484	0.00743599	4.21158
ENSMUSG00000105504	Gbp5	1.5088e-06	4.2065
ENSMUSG00000085713	Gm15736	0.000318686	4.20166
ENSMUSG00000036523	Greb1	2.71506e-06	4.19195
ENSMUSG00000020256	Aldh1l2	0.000358512	4.18591
ENSMUSG00000078606	Gm4070	3.50896e-05	4.18202
ENSMUSG00000073489	Ifi204	0.000214666	4.18167
ENSMUSG00000081771	Gm15381	6.59139e-05	4.17085
ENSMUSG00000099472	Gm29539	0.00134394	4.16645
ENSMUSG00000025498	Irf7	1.01065e-05	4.16178
ENSMUSG00000096862	Gm13301	0.00249445	4.15866
ENSMUSG00000115754	Gm48972	4.39736e-06	4.11554
ENSMUSG00000022877	Hrg	0.00578684	4.11422
ENSMUSG00000023032	Slc4a8	1.38668e-07	4.10215
ENSMUSG00000114624	Gm48267	0.00651094	4.09942
ENSMUSG00000086928	Gm14210	1.01419e-05	4.08903
ENSMUSG00000024677	Ms4a6b	0.000192102	4.07912
ENSMUSG00000097930	C330002G04Rik	4.35706e-06	4.07506
ENSMUSG00000073490	Ifi207	7.93265e-07	4.06462
ENSMUSG00000058163	Gm5431	2.56932e-05	4.06141
ENSMUSG00000086665	Gm13067	1.28957e-05	4.06096
ENSMUSG00000045868	Gvin1	3.21717e-05	4.05978
ENSMUSG00000030717	Nupr1	0.00021542	4.05573
ENSMUSG00000078190	Dnm3os	2.5081e-05	4.05303
ENSMUSG00000110141	Gm45684	0.00361756	4.05174
ENSMUSG00000116993	Gm32461	0.000143593	4.04685
ENSMUSG00000035208	Slfn8	4.67747e-05	4.04326
ENSMUSG00000099241	Gm18852	1.25087e-05	4.038
ENSMUSG00000045392	Olfr1033	7.43895e-06	4.02793
ENSMUSG00000098934	Gm18853	1.50719e-05	4.0184
ENSMUSG00000038007	Acer2	0.000218895	4.00527
ENSMUSG00000117007	Gm41556	0.000823644	4.00353
ENSMUSG00000079491	H2-T10	8.67876e-06	4.00338
ENSMUSG00000082789	Gm13284	0.00709294	3.98528
ENSMUSG00000030124	Lag3	0.000183065	3.9754
ENSMUSG00000019122	Ccl9	1.68342e-06	3.96093
ENSMUSG00000118603	BX666061.1	0.000177889	3.95523
ENSMUSG00000078616	Trim30c	0.000134521	3.95281
ENSMUSG00000018604	Tbx3	2.30016e-05	3.95166
ENSMUSG00000102585	Gm37439	0.00362301	3.95112
ENSMUSG00000030222	Rerg	0.00214904	3.9509
ENSMUSG00000037921	Ddx60	0.000714522	3.94444
ENSMUSG00000109854	Gm45345	0.00106206	3.93843
ENSMUSG00000053461	Hhipl2	0.000239809	3.91231
ENSMUSG00000086513	9130208D14Rik	5.41792e-05	3.90061
ENSMUSG00000028862	Map3k6	9.25266e-09	3.89991
ENSMUSG00000039997	Ifi203	8.21191e-06	3.88776
ENSMUSG00000081259	Gm6893	0.00029957	3.88448
ENSMUSG00000032925	Itgbl1	0.002438	3.88275
ENSMUSG00000065987	Cd209b	0.000176106	3.88098
ENSMUSG00000103694	Gm37530	4.16935e-06	3.86283
ENSMUSG00000109291	Gm2814	0.00758653	3.84723
ENSMUSG00000030134	Rasgef1a	3.79645e-05	3.8468
ENSMUSG00000107179	Gm43069	0.0015507	3.83582
ENSMUSG00000095649	Gm8979	4.76088e-05	3.83387
ENSMUSG00000099853	Gm29328	0.00378296	3.83349
ENSMUSG00000033966	Cdkl4	0.000131459	3.82972
ENSMUSG00000108660	Gm21284	9.01598e-05	3.82813
ENSMUSG00000038156	Spon1	1.13443e-05	3.82346
ENSMUSG00000028185	Dnase2b	0.000498242	3.8205
ENSMUSG00000056148	Rdh9	0.00793605	3.81648
ENSMUSG00000041794	Myrip	7.72279e-06	3.8152
ENSMUSG00000045709	Smkr-ps	0.00343787	3.80886
ENSMUSG00000061740	Cyp2d22	6.13744e-06	3.80786
ENSMUSG00000031297	Slc7a3	1.05732e-06	3.80754
ENSMUSG00000112290	Gm33782	0.00800219	3.77323
ENSMUSG00000063388	BC023105	9.43649e-05	3.76847
ENSMUSG00000116617	Gm49767	0.00370352	3.76533
ENSMUSG00000093909	Gm3883	0.00024829	3.75997
ENSMUSG00000085730	Gm13307	0.00197555	3.75859
ENSMUSG00000038530	Rgs4	0.00382235	3.74779
ENSMUSG00000036192	Rorb	0.0042572	3.74478
ENSMUSG00000006462	A530013C23Rik	0.000311377	3.73855
ENSMUSG00000022146	Osmr	0.00012799	3.73058
ENSMUSG00000097848	Gm807	0.000583391	3.71479
ENSMUSG00000054404	Slfn5	0.000367597	3.70317
ENSMUSG00000042766	Trim46	7.58316e-06	3.70122
ENSMUSG00000017830	Dhx58	2.82957e-05	3.69809
ENSMUSG00000117883	Gm50380	0.00523868	3.69669
ENSMUSG00000054203	Ifi205	7.13901e-06	3.67978
ENSMUSG00000094350	Gm10931	0.00115983	3.67545
ENSMUSG00000096237	CT868723.1	1.00281e-05	3.66619
ENSMUSG00000107013	Gm43635	0.0024569	3.6506
ENSMUSG00000014542	Clec4f	0.00456859	3.64529
ENSMUSG00000083834	Gm12577	0.000165621	3.64399
ENSMUSG00000022887	Masp1	0.0013588	3.64222
ENSMUSG00000045613	Chrm2	0.00194535	3.63849
ENSMUSG00000026303	Mlph	0.00433162	3.63123
ENSMUSG00000022358	Fbxo32	2.03277e-05	3.62796
ENSMUSG00000101389	Ms4a4a	0.000692725	3.62595
ENSMUSG00000002847	Pla1a	0.000187219	3.62264
ENSMUSG00000028909	Ptpru	5.80403e-06	3.61521
ENSMUSG00000079774	Fam205a2	0.00032859	3.60675
ENSMUSG00000090222	Ifi203-ps	7.89898e-05	3.58497
ENSMUSG00000031808	Slc27a1	3.43463e-05	3.57113
ENSMUSG00000035121	Neil2	0.00168507	3.56159
ENSMUSG00000058589	Anks1b	0.000545234	3.55991
ENSMUSG00000027867	Spag17	0.00756243	3.55355
ENSMUSG00000044749	Abca6	0.00342342	3.54862
ENSMUSG00000078722	Gm12394	9.04384e-06	3.54769
ENSMUSG00000041481	Serpina3g	0.000770979	3.54715
ENSMUSG00000084240	Gm15383	1.35072e-05	3.54558
ENSMUSG00000103560	Gm38070	0.00302478	3.53728
ENSMUSG00000025333	Gpr143	0.00024322	3.53331
ENSMUSG00000015437	Gzmb	0.00270511	3.53125
ENSMUSG00000047875	Gpr157	1.27237e-06	3.5144
ENSMUSG00000012428	Steap4	0.00186674	3.51143
ENSMUSG00000034818	Celf5	0.00146335	3.50045
ENSMUSG00000097847	4930478K11Rik	0.00622391	3.49874
ENSMUSG00000071317	Bves	1.53264e-05	3.48665
ENSMUSG00000095457	Gm8989	3.2523e-05	3.48515
ENSMUSG00000000739	Sult5a1	0.000377351	3.48486
ENSMUSG00000031898	Dpep3	0.00418028	3.47791
ENSMUSG00000046318	Ccbe1	1.78044e-05	3.46679
ENSMUSG00000030921	Trim30a	3.84623e-05	3.46391
ENSMUSG00000091730	Gm17230	0.00124474	3.45988
ENSMUSG00000026285	Pdcd1	0.00352507	3.45983
ENSMUSG00000094293	Gm3893	0.00120911	3.45801
ENSMUSG00000020893	Per1	2.2063e-05	3.44427
ENSMUSG00000087400	Gm15270	0.000638773	3.44265
ENSMUSG00000106976	Gm42963	0.000533041	3.43517
ENSMUSG00000080152	H3f4	0.00113421	3.43155
ENSMUSG00000097504	4930516B21Rik	0.00144013	3.42727
ENSMUSG00000082187	Gm13670	8.22459e-05	3.42366
ENSMUSG00000094576	AC087559.3	0.000206427	3.42338
ENSMUSG00000070501	Ifi214	4.81601e-05	3.42257
ENSMUSG00000093672	Gm20655	0.00176994	3.41177
ENSMUSG00000086644	Gm13470	0.000636837	3.41153
ENSMUSG00000020709	Adap2	3.6559e-07	3.41059
ENSMUSG00000041828	Abca8a	0.00386683	3.39723
ENSMUSG00000046480	Scn4b	0.00128868	3.38938
ENSMUSG00000086124	A530076I17Rik	0.00558857	3.38529
ENSMUSG00000086507	Adap2os	1.24877e-06	3.37054
ENSMUSG00000095348	Gm3892	3.42053e-05	3.36643
ENSMUSG00000118524	AL683809.1	0.00371133	3.36634
ENSMUSG00000003617	Cp	5.30488e-05	3.36419
ENSMUSG00000114329	Gm30489	0.000744259	3.36307
ENSMUSG00000043263	Ifi209	4.21103e-05	3.35492
ENSMUSG00000049892	Rasd1	0.000185921	3.34434
ENSMUSG00000007097	Atp1a2	0.000468647	3.34077
ENSMUSG00000099041	Gm28035	0.00059045	3.33425
ENSMUSG00000006522	Itih3	0.000539574	3.33059
ENSMUSG00000026077	Npas2	2.42109e-05	3.32764
ENSMUSG00000040181	Fmo1	0.000128283	3.32713
ENSMUSG00000114608	Gm36161	0.00139658	3.32363
ENSMUSG00000040740	Slc25a34	0.000375744	3.32193
ENSMUSG00000079505	Gm11131	0.000196718	3.32165
ENSMUSG00000117764	Gm50143	0.000424351	3.31981
ENSMUSG00000038903	Ccdc68	0.000813127	3.31769
ENSMUSG00000085295	4930430E12Rik	0.00206148	3.31732
ENSMUSG00000046337	Fam178b	6.95918e-05	3.31558
ENSMUSG00000026840	Lamc3	8.67836e-06	3.31053
ENSMUSG00000114483	Gm49144	0.0052791	3.3101
ENSMUSG00000061013	Mkx	0.00774071	3.30658
ENSMUSG00000047216	Cdh19	0.00310838	3.3031
ENSMUSG00000089050	Gm23353	0.00290655	3.29363
ENSMUSG00000047420	Fam180a	0.00166485	3.29313
ENSMUSG00000023886	Smoc2	0.000600118	3.28843
ENSMUSG00000104885	Gm43758	0.00395588	3.28315
ENSMUSG00000103492	Gm37412	0.00157805	3.27406
ENSMUSG00000031734	Irx3	0.00475642	3.26694
ENSMUSG00000063558	Aox1	0.000178298	3.26291
ENSMUSG00000087172	Gm12153	0.00615209	3.25465
ENSMUSG00000020793	Galr2	3.72392e-05	3.25352
ENSMUSG00000110397	Gm45540	0.000249159	3.245
ENSMUSG00000092278	Gm8752	0.000359303	3.24478
ENSMUSG00000038668	Lpar1	8.16082e-06	3.24442
ENSMUSG00000090176	Cd200r2	0.000199776	3.24163
ENSMUSG00000046718	Bst2	5.17485e-05	3.24141
ENSMUSG00000006930	Hap1	2.10043e-06	3.23683
ENSMUSG00000102060	1700061E17Rik	0.0033036	3.23237
ENSMUSG00000022512	Cldn1	0.00057626	3.22232
ENSMUSG00000005339	Fcer1a	0.004094	3.21478
ENSMUSG00000019990	Pde7b	0.00138076	3.20224
ENSMUSG00000086228	Ubap1l	0.000223178	3.19218
ENSMUSG00000090272	Mndal	8.48436e-06	3.18996
ENSMUSG00000030156	Cd69	1.24998e-06	3.18113
ENSMUSG00000061232	H2-K1	8.5676e-09	3.17554
ENSMUSG00000040552	C3ar1	0.000691764	3.1725
ENSMUSG00000056749	Nfil3	3.30046e-05	3.16788
ENSMUSG00000019278	Dpep1	0.00013282	3.15369
ENSMUSG00000078612	Fyb2	0.000892652	3.14478
ENSMUSG00000034796	Cpne7	0.000315999	3.13982
ENSMUSG00000028270	Gbp2	0.000466499	3.13821
ENSMUSG00000020891	Alox8	0.00239548	3.13477
ENSMUSG00000055560	Zfp459	0.000673141	3.13069
ENSMUSG00000072621	Slfn10-ps	1.02862e-08	3.12848
ENSMUSG00000078920	Ifi47	5.96294e-06	3.12587
ENSMUSG00000023206	Il15ra	3.19689e-06	3.12518
ENSMUSG00000066672	Olfr417	0.00144592	3.1082
ENSMUSG00000040473	Cfap69	0.000447414	3.10751
ENSMUSG00000032503	Arpp21	0.00124577	3.08451
ENSMUSG00000019359	Gdpd2	3.15882e-05	3.08186
ENSMUSG00000029096	Htra3	0.000785707	3.08126
ENSMUSG00000079484	Phyhd1	4.25799e-06	3.08053
ENSMUSG00000022126	Acod1	0.00188671	3.07401
ENSMUSG00000051669	AU021092	0.000178262	3.06877
ENSMUSG00000050751	Pgbd5	0.000555388	3.06592
ENSMUSG00000047793	Sned1	0.000138987	3.06354
ENSMUSG00000070170	Gm24163	0.000406947	3.05311
ENSMUSG00000085036	Gm14011	0.00147225	3.04158
ENSMUSG00000114049	Gm48140	0.000659887	3.04023
ENSMUSG00000019848	Popdc3	8.00328e-05	3.03892
ENSMUSG00000104212	Gm37986	0.00317859	3.03884
ENSMUSG00000066170	E230001N04Rik	0.00373943	3.03867
ENSMUSG00000056116	H2-T22	6.26244e-06	3.03715
ENSMUSG00000028654	Mycl	0.000476339	3.03644
ENSMUSG00000050377	Il31ra	0.000296681	3.02459
ENSMUSG00000060924	Csmd1	0.00050517	3.01388
ENSMUSG00000021130	Galnt16	0.00426422	3.00199
ENSMUSG00000026628	Atf3	5.12627e-05	3.00158
ENSMUSG00000039601	Rcan2	3.21394e-05	2.9936
ENSMUSG00000040253	Gbp7	1.50042e-06	2.99219
ENSMUSG00000078746	Fam205a4	0.000119555	2.98875
ENSMUSG00000038507	Parp12	2.64743e-05	2.98721
ENSMUSG00000038115	Ano2	0.00333986	2.98477
ENSMUSG00000091649	Phf11b	0.000141371	2.97729
ENSMUSG00000078853	Igtp	4.9273e-06	2.97102
ENSMUSG00000086414	Gm15645	0.000223961	2.97012
ENSMUSG00000025491	Ifitm1	0.00011218	2.96337
ENSMUSG00000044583	Tlr7	0.000176515	2.96152
ENSMUSG00000040265	Dnm3	0.000964918	2.96087
ENSMUSG00000038539	Atf5	4.9155e-07	2.96066
ENSMUSG00000061603	Akap6	0.00728013	2.95947
ENSMUSG00000019997	Ccn2	0.000346792	2.95931
ENSMUSG00000085810	Gm16325	0.00311644	2.95767
ENSMUSG00000042115	Klhdc8a	0.000199559	2.95615
ENSMUSG00000092051	Gm17229	0.00214112	2.95308
ENSMUSG00000028024	Enpep	0.00073398	2.95287
ENSMUSG00000037747	Phyhipl	0.00177567	2.95087
ENSMUSG00000084897	Gm14226	3.13984e-05	2.94703
ENSMUSG00000081816	Gm15528	0.000178823	2.94494
ENSMUSG00000079419	Ms4a6c	0.000280222	2.94396
ENSMUSG00000039304	Tnfsf10	0.000432274	2.94225
ENSMUSG00000023963	Cyp39a1	0.000311041	2.93813
ENSMUSG00000079363	Gbp4	6.91001e-05	2.93785
ENSMUSG00000103114	Gm32200	0.00475115	2.9315
ENSMUSG00000033538	Casp4	6.58868e-06	2.92837
ENSMUSG00000092556	Olfr755-ps1	0.00011472	2.92728
ENSMUSG00000029605	Oas1b	9.21102e-07	2.92691
ENSMUSG00000021260	Hhipl1	2.31176e-05	2.92626
ENSMUSG00000035692	Isg15	0.000130723	2.92383
ENSMUSG00000074264	Amy1	0.000340841	2.92294
ENSMUSG00000040093	Bmf	1.21058e-05	2.92128
ENSMUSG00000116283	Gm49412	0.00493756	2.91912
ENSMUSG00000104684	5430427N15Rik	0.00587213	2.91832
ENSMUSG00000021209	Ppp4r4	6.21386e-05	2.91545
ENSMUSG00000107017	Gm43196	0.000110092	2.91505
ENSMUSG00000069874	Irgm2	9.56401e-05	2.90694
ENSMUSG00000022180	Slc7a8	0.00176006	2.90629
ENSMUSG00000095258	Gm10593	0.000643999	2.90508
ENSMUSG00000022534	Mefv	0.00045488	2.90484
ENSMUSG00000031576	Kcnu1	0.00576023	2.90396
ENSMUSG00000014782	Plekhg4	0.00239972	2.90327
ENSMUSG00000025492	Ifitm3	0.000113357	2.90311
ENSMUSG00000060519	Tor3a	5.89289e-06	2.88646
ENSMUSG00000031700	Gpt2	2.78681e-06	2.88162
ENSMUSG00000092560	Gm8750	0.00366769	2.87428
ENSMUSG00000034810	Scn7a	0.000972208	2.87392
ENSMUSG00000107745	Gm43917	0.0060939	2.87336
ENSMUSG00000109364	Gm44948	0.000242702	2.86799
ENSMUSG00000093996	Fam205a3	0.000430374	2.86433
ENSMUSG00000072769	Gm10419	0.00332748	2.86358
ENSMUSG00000036745	Ttll7	6.32328e-06	2.86108
ENSMUSG00000006642	Tcf23	0.00531143	2.85894
ENSMUSG00000024924	Vldlr	7.24154e-07	2.85712
ENSMUSG00000097572	Gm26797	0.00389647	2.8551
ENSMUSG00000026582	Sele	0.00211407	2.85035
ENSMUSG00000097222	Gata6os	0.000768165	2.84838
ENSMUSG00000116988	Gm49673	0.000613163	2.84794
ENSMUSG00000099243	Gm27538	0.00356248	2.84151
ENSMUSG00000086148	Gm15271	0.00374309	2.83974
ENSMUSG00000019850	Tnfaip3	9.81957e-06	2.83726
ENSMUSG00000090231	Cfb	0.000175914	2.83408
ENSMUSG00000095755	CR974586.3	0.00013312	2.83247
ENSMUSG00000116639	Gm49730	4.73405e-06	2.83219
ENSMUSG00000100707	Gm28523	0.00274604	2.82733
ENSMUSG00000051703	Tmem198	5.5909e-05	2.82017
ENSMUSG00000061311	Rag1	3.67252e-05	2.81673
ENSMUSG00000081707	Gm11343	0.000630877	2.814
ENSMUSG00000079304	Tex52	0.00750239	2.8064
ENSMUSG00000047643	Gm5454	5.16463e-05	2.80193
ENSMUSG00000027219	Slc28a2	4.23467e-06	2.79646
ENSMUSG00000031444	F10	0.00322606	2.78991
ENSMUSG00000054622	D730045B01Rik	0.000178502	2.78964
ENSMUSG00000030401	Rtn2	0.000149765	2.78558
ENSMUSG00000086447	Gm13522	0.00220921	2.78365
ENSMUSG00000005237	Dnah2	9.94176e-05	2.78041
ENSMUSG00000118425	Gm50470	0.000944411	2.77591
ENSMUSG00000073405	H2-T-ps	0.00345783	2.76903
ENSMUSG00000070327	Rnf213	4.23515e-06	2.76753
ENSMUSG00000034422	Parp14	5.93938e-06	2.766
ENSMUSG00000020926	Adam11	0.000602776	2.75448
ENSMUSG00000083748	Gm11662	0.00312909	2.74659
ENSMUSG00000027315	Spint1	0.00166053	2.74526
ENSMUSG00000112831	Gm35533	0.000624058	2.74278
ENSMUSG00000068762	Gstm6	0.00143912	2.74122
ENSMUSG00000031443	F7	0.00302208	2.73891
ENSMUSG00000032372	Plscr2	0.00735556	2.73731
ENSMUSG00000037003	Tns2	4.41522e-05	2.73587
ENSMUSG00000023224	Serping1	0.00021181	2.73409
ENSMUSG00000097870	Gm26868	0.0030573	2.73242
ENSMUSG00000030711	Sult1a1	1.10289e-05	2.72682
ENSMUSG00000040564	Apoc1	2.39394e-05	2.7238
ENSMUSG00000042190	Cmklr1	4.65264e-06	2.71795
ENSMUSG00000087058	Gm12301	0.0054159	2.71678
ENSMUSG00000058470	Gm8369	0.000504376	2.71306
ENSMUSG00000108425	Gm44706	0.0069779	2.71249
ENSMUSG00000061852	Gm7582	0.00266012	2.70738
ENSMUSG00000059305	Vpreb1	0.0022875	2.70525
ENSMUSG00000040033	Stat2	2.11245e-05	2.69858
ENSMUSG00000017446	C1qtnf1	1.1618e-05	2.69462
ENSMUSG00000020875	Hoxb9	0.00103508	2.68857
ENSMUSG00000108560	Gm44695	0.000254456	2.68585
ENSMUSG00000086591	Dnah2os	0.000351278	2.68462
ENSMUSG00000034614	Pik3ip1	0.000237821	2.68224
ENSMUSG00000033308	Dpyd	0.000318706	2.67986
ENSMUSG00000028444	Cntfr	0.00418098	2.67359
ENSMUSG00000040296	Ddx58	6.51869e-05	2.6703
ENSMUSG00000045932	Ifit2	1.95971e-07	2.66859
ENSMUSG00000083332	Gm7599	0.00448782	2.66822
ENSMUSG00000033880	Lgals3bp	3.70178e-06	2.66734
ENSMUSG00000015312	Gadd45b	7.81807e-05	2.66534
ENSMUSG00000116876	Gm49721	0.000159295	2.66453
ENSMUSG00000003882	Il7r	0.000232519	2.66416
ENSMUSG00000014361	Mertk	8.16325e-06	2.6629
ENSMUSG00000106758	Gm42731	0.00109799	2.66213
ENSMUSG00000006800	Sulf2	0.000348985	2.66076
ENSMUSG00000022893	Adamts1	0.00186192	2.66032
ENSMUSG00000103931	Gm36962	3.56815e-06	2.65988
ENSMUSG00000054493	Gm9947	0.000528582	2.65601
ENSMUSG00000097081	Gm10425	0.00232072	2.65406
ENSMUSG00000070385	Ampd1	0.000782741	2.65266
ENSMUSG00000103659	Gm32569	0.000155027	2.65211
ENSMUSG00000045288	Ush1g	0.000886748	2.65049
ENSMUSG00000029322	Plac8	2.50445e-05	2.64928
ENSMUSG00000108807	4833404L02Rik	9.10694e-05	2.64873
ENSMUSG00000114656	2810403G07Rik	0.00113895	2.64829
ENSMUSG00000015766	Eps8	7.17637e-06	2.64634
ENSMUSG00000072115	Ang	0.000501824	2.64583
ENSMUSG00000042607	Asb4	0.00557682	2.64572
ENSMUSG00000059173	Pde1a	0.000445107	2.64557
ENSMUSG00000049112	Oxtr	0.00672447	2.64407
ENSMUSG00000054061	Gm9934	0.00112565	2.63891
ENSMUSG00000032470	Mras	8.15792e-05	2.63646
ENSMUSG00000087175	Gm15133	5.57304e-05	2.63525
ENSMUSG00000026222	Sp100	1.37749e-05	2.6339
ENSMUSG00000117292	E330032C10Rik	0.000158647	2.63266
ENSMUSG00000032265	Tent5a	5.29809e-07	2.63244
ENSMUSG00000036151	Tm6sf2	0.000886541	2.63156
ENSMUSG00000026950	Neb	0.000140057	2.62297
ENSMUSG00000019947	Arid5b	1.85632e-05	2.61462
ENSMUSG00000090215	Trim34b	9.66995e-05	2.61205
ENSMUSG00000070280	Slc22a14	0.0042102	2.60973
ENSMUSG00000015243	Abca1	1.10417e-05	2.60666
ENSMUSG00000027596	a	0.00622429	2.60655
ENSMUSG00000027834	Serpini1	0.000422596	2.60539
ENSMUSG00000085731	Gm16229	0.00586515	2.60438
ENSMUSG00000074818	Pdzd7	0.000235648	2.59519
ENSMUSG00000024529	Lox	0.000377789	2.59224
ENSMUSG00000048636	A730049H05Rik	0.000364378	2.5879
ENSMUSG00000054885	4930578G10Rik	0.00124026	2.58356
ENSMUSG00000036298	Slc2a13	0.000133585	2.57934
ENSMUSG00000022101	Fgf17	0.00779188	2.57401
ENSMUSG00000107706	Gm44022	0.00196746	2.57334
ENSMUSG00000057280	Musk	0.00253404	2.5713
ENSMUSG00000028838	Extl1	0.000672562	2.566
ENSMUSG00000081219	Bambi-ps1	0.00163327	2.56156
ENSMUSG00000115808	Gm18949	0.000267736	2.56077
ENSMUSG00000016327	Atp1b4	0.00235269	2.56045
ENSMUSG00000028834	Trim63	0.00168101	2.55528
ENSMUSG00000029279	Brdt	0.00117133	2.55283
ENSMUSG00000045180	Shroom2	9.17713e-07	2.55114
ENSMUSG00000037321	Tap1	1.73683e-06	2.55054
ENSMUSG00000037437	Adam32	0.00431709	2.54947
ENSMUSG00000102813	Gm37795	0.000448624	2.5488
ENSMUSG00000022586	Ly6i	0.00309505	2.54545
ENSMUSG00000027358	Bmp2	0.00678798	2.54213
ENSMUSG00000103168	Gm30948	0.00213919	2.54023
ENSMUSG00000029371	Cxcl5	0.000931396	2.53921
ENSMUSG00000060985	Tdrd5	0.000178018	2.53847
ENSMUSG00000018411	Mapt	1.36308e-05	2.53717
ENSMUSG00000022829	Stxbp5l	0.000457619	2.53295
ENSMUSG00000019775	Rgs17	0.00461816	2.53036
ENSMUSG00000046709	Mapk10	0.00233578	2.52762
ENSMUSG00000030317	Timp4	0.00412163	2.52713
ENSMUSG00000049907	Rasl11b	0.000292243	2.52681
ENSMUSG00000042788	Fam166b	0.00539602	2.52447
ENSMUSG00000016206	H2-M3	2.66646e-05	2.52314
ENSMUSG00000021403	Serpinb9b	0.00632499	2.51622
ENSMUSG00000089711	Gm16240	0.0067017	2.51159
ENSMUSG00000086331	Gm16310	0.000564488	2.50992
ENSMUSG00000054580	Pla2r1	0.00111278	2.50985
ENSMUSG00000017943	Gdap1l1	0.00156197	2.50891
ENSMUSG00000038037	Socs1	3.46872e-05	2.5087
ENSMUSG00000021732	Fgf10	0.00438434	2.50783
ENSMUSG00000025934	Gsta3	0.000282223	2.50689
ENSMUSG00000021198	Unc79	0.00436442	2.50668
ENSMUSG00000103609	Gm37022	0.0080636	2.49812
ENSMUSG00000062007	Hsh2d	7.51085e-05	2.49791
ENSMUSG00000109953	5430430B14Rik	0.00127572	2.496
ENSMUSG00000044296	Zfp879	0.00643085	2.49552
ENSMUSG00000020810	Cygb	0.00144452	2.49386
ENSMUSG00000097991	Gm7656	0.00334609	2.48999
ENSMUSG00000103320	Gm37403	0.000300929	2.48554
ENSMUSG00000089809	Rasgef1b	3.39816e-07	2.48416
ENSMUSG00000022324	Matn2	0.000484321	2.47907
ENSMUSG00000106229	Gm19409	1.65564e-05	2.47704
ENSMUSG00000018581	Dnah11	0.00127038	2.47221
ENSMUSG00000021338	Carmil1	0.000147054	2.47221
ENSMUSG00000033214	Slitrk5	0.00388433	2.46755
ENSMUSG00000028167	Bdh2	0.00543451	2.46605
ENSMUSG00000032010	Usp2	0.000457187	2.46369
ENSMUSG00000025489	Ifitm5	0.00077768	2.46348
ENSMUSG00000107306	Gm42577	0.000848445	2.46195
ENSMUSG00000028927	Padi2	0.0046122	2.45292
ENSMUSG00000041831	Sytl3	0.00336274	2.45244
ENSMUSG00000028373	Astn2	0.000804762	2.45217
ENSMUSG00000101636	4930579H20Rik	0.00125918	2.45217
ENSMUSG00000111092	Gm17875	0.000169452	2.45102
ENSMUSG00000114536	Gm48837	0.00402911	2.44732
ENSMUSG00000095609	Gm21188	0.0017664	2.44704
ENSMUSG00000107878	Gm44106	0.00787803	2.44535
ENSMUSG00000021876	Rnase4	0.00121811	2.44301
ENSMUSG00000114573	Gm47732	0.00660084	2.44281
ENSMUSG00000042099	Kank3	2.58374e-06	2.44223
ENSMUSG00000021025	Nfkbia	1.03003e-05	2.4402
ENSMUSG00000058248	Kcnh1	0.00142766	2.43986
ENSMUSG00000032661	Oas3	3.95118e-06	2.43142
ENSMUSG00000006344	Ggt5	0.000611597	2.43088
ENSMUSG00000112942	Gm47597	0.00131593	2.42957
ENSMUSG00000028536	2610528J11Rik	0.00103825	2.42849
ENSMUSG00000032034	Kcnj5	0.000454868	2.4163
ENSMUSG00000040828	Catsperd	0.00131306	2.41292
ENSMUSG00000081854	Gm11447	2.26381e-05	2.41051
ENSMUSG00000077438	Gm22595	0.00127163	2.40854
ENSMUSG00000045680	Tcf21	0.00165457	2.40611
ENSMUSG00000042567	Nek10	0.005648	2.39961
ENSMUSG00000030268	Bcat1	0.00285745	2.39811
ENSMUSG00000030545	Pex11a	1.06509e-05	2.39808
ENSMUSG00000117182	Gm18068	0.000281932	2.39536
ENSMUSG00000108557	Gm44835	0.00128348	2.39509
ENSMUSG00000034457	Eda2r	0.000104753	2.39323
ENSMUSG00000042807	Hecw2	0.000633476	2.38968
ENSMUSG00000060802	B2m	2.84662e-06	2.38799
ENSMUSG00000029298	Gbp9	0.000134211	2.387
ENSMUSG00000021589	Rhobtb3	8.04389e-05	2.3837
ENSMUSG00000109555	Gm44891	9.57488e-05	2.38059
ENSMUSG00000106424	Gm34866	8.52037e-05	2.3797
ENSMUSG00000094066	Fam205a2	2.02998e-05	2.37868
ENSMUSG00000075370	Igll1	0.00665944	2.37825
ENSMUSG00000100505	Gm13283	0.000580544	2.3742
ENSMUSG00000045441	Gprin3	0.00279062	2.37357
ENSMUSG00000020620	Abca8b	0.00428372	2.3714
ENSMUSG00000106671	Gm42900	0.000410386	2.36936
ENSMUSG00000079018	Ly6c1	0.000173723	2.36897
ENSMUSG00000031605	Klhl2	3.96016e-05	2.36559
ENSMUSG00000034271	Jdp2	2.50738e-05	2.36536
ENSMUSG00000032796	Lama1	0.00736349	2.3614
ENSMUSG00000039910	Cited2	0.000211241	2.36061
ENSMUSG00000085303	Gm16751	0.0011262	2.35701
ENSMUSG00000095623	Il11ra2	0.00452408	2.3546
ENSMUSG00000117442	1810073O08Rik	0.00229413	2.3543
ENSMUSG00000027220	Syt13	0.00135951	2.35332
ENSMUSG00000015134	Aldh1a3	0.00269888	2.35205
ENSMUSG00000076376	Mir674	0.00206108	2.3418
ENSMUSG00000089966	Gm16030	0.00048558	2.34119
ENSMUSG00000024901	Peli3	0.000451439	2.34106
ENSMUSG00000097877	Gm26703	0.00185189	2.33885
ENSMUSG00000112670	Gm18042	0.00511507	2.33551
ENSMUSG00000040613	Apobec1	5.7751e-05	2.33535
ENSMUSG00000096141	Dnah7a	0.00406152	2.33532
ENSMUSG00000073565	Prr16	0.00692597	2.335
ENSMUSG00000095234	Gm21586	0.00271681	2.33202
ENSMUSG00000109408	A930037H05Rik	5.76657e-05	2.32808
ENSMUSG00000112643	Gm19688	0.00109011	2.32785
ENSMUSG00000033855	Ston1	0.00387048	2.3227
ENSMUSG00000048218	Amigo2	2.02471e-05	2.32224
ENSMUSG00000097240	Gm26614	4.05909e-05	2.32183
ENSMUSG00000024810	Il33	6.68413e-05	2.31977
ENSMUSG00000021280	Exoc3l4	0.000336399	2.31748
ENSMUSG00000032065	Tex12	0.00298393	2.31659
ENSMUSG00000113603	Gm47004	0.00589247	2.31543
ENSMUSG00000027744	Stoml3	0.00785326	2.31511
ENSMUSG00000028262	Clca3a2	0.00109455	2.31479
ENSMUSG00000049985	Ankrd55	0.00178139	2.31286
ENSMUSG00000026580	Selp	0.00699849	2.31257
ENSMUSG00000021238	Aldh6a1	1.82032e-05	2.31251
ENSMUSG00000061393	Acvr2b	0.000353205	2.3096
ENSMUSG00000104117	Gm20743	0.00359272	2.30863
ENSMUSG00000092243	Gm7030	7.15815e-05	2.30815
ENSMUSG00000056025	Clca3a1	0.00040599	2.30729
ENSMUSG00000115471	C230086J09Rik	0.000357615	2.3071
ENSMUSG00000029810	Tmem176b	7.94448e-05	2.30473
ENSMUSG00000058396	Gpr182	8.87887e-06	2.30435
ENSMUSG00000025932	Eya1	0.00340701	2.30052
ENSMUSG00000104234	5330439B14Rik	0.000350633	2.29816
ENSMUSG00000029798	Herc6	1.85569e-06	2.29708
ENSMUSG00000092524	Olfr756-ps1	0.00473027	2.29571
ENSMUSG00000117999	Gm18217	0.00365987	2.29351
ENSMUSG00000085604	Dhx58os	0.000645138	2.29304
ENSMUSG00000040957	Cables1	4.89296e-05	2.29272
ENSMUSG00000105867	Gm42517	0.00302247	2.29199
ENSMUSG00000026896	Ifih1	3.92067e-06	2.29199
ENSMUSG00000097442	Gm26632	5.4232e-06	2.29148
ENSMUSG00000112256	Gm48077	0.00643047	2.29129
ENSMUSG00000104940	Gm42908	0.000118618	2.29091
ENSMUSG00000027253	Lrp4	6.64263e-05	2.28945
ENSMUSG00000056144	Trim34a	9.19675e-05	2.28824
ENSMUSG00000023367	Tmem176a	1.08128e-05	2.28786
ENSMUSG00000047807	9330154K18Rik	0.000123752	2.28713
ENSMUSG00000005268	Prlr	0.00737658	2.28479
ENSMUSG00000078747	Gm20878	0.00474384	2.28422
ENSMUSG00000053930	Shisa6	0.00421492	2.28292
ENSMUSG00000089669	Tnfsf13	0.0019247	2.28045
ENSMUSG00000058952	Cfi	0.00576938	2.28004
ENSMUSG00000007682	Dio2	0.00378673	2.27865
ENSMUSG00000049571	Cfap46	0.00421524	2.27849
ENSMUSG00000101462	Gm3052	0.00283442	2.27723
ENSMUSG00000035561	Aldh1b1	6.21887e-05	2.27493
ENSMUSG00000050541	Adra1b	0.000129979	2.27458
ENSMUSG00000097644	Gm26862	0.000541992	2.2742
ENSMUSG00000079507	H2-Q1	1.82027e-06	2.27398
ENSMUSG00000115790	9530086P17Rik	2.216e-05	2.27357
ENSMUSG00000026770	Il2ra	0.000620514	2.26825
ENSMUSG00000015947	Fcgr1	2.56094e-05	2.26746
ENSMUSG00000108227	4933412L11Rik	0.00187456	2.26687
ENSMUSG00000038347	Tcte2	0.00256964	2.26677
ENSMUSG00000021846	Peli2	0.000332291	2.26671
ENSMUSG00000035067	Xkr6	0.000267944	2.26445
ENSMUSG00000042743	Sgtb	0.000621776	2.26401
ENSMUSG00000028980	H6pd	0.000582057	2.26388
ENSMUSG00000040852	Plekhh2	0.000258417	2.26326
ENSMUSG00000051515	Fam181b	2.10233e-05	2.25931
ENSMUSG00000030088	Aldh1l1	0.00301314	2.25671
ENSMUSG00000030930	Chst15	1.40498e-05	2.2548
ENSMUSG00000042726	Trafd1	2.42377e-06	2.25136
ENSMUSG00000117398	Gm9406	0.0075567	2.25034
ENSMUSG00000107861	Gm44253	0.00374426	2.24949
ENSMUSG00000031789	Cngb1	0.00191064	2.24937
ENSMUSG00000109783	Gm45338	0.00417789	2.24893
ENSMUSG00000023960	Enpp5	4.39764e-05	2.24616
ENSMUSG00000073402	Gm8909	0.00147872	2.24476
ENSMUSG00000033717	Adra2a	0.000741823	2.24445
ENSMUSG00000035342	Lzts2	8.31873e-05	2.24358
ENSMUSG00000117647	Gm49969	0.00197866	2.24022
ENSMUSG00000001227	Sema6b	8.61911e-06	2.23988
ENSMUSG00000004328	Hif3a	3.25658e-06	2.23985
ENSMUSG00000039315	Clnk	0.00100311	2.23951
ENSMUSG00000020734	Grin2c	0.000169746	2.23699
ENSMUSG00000030306	Tmtc1	0.00169337	2.23612
ENSMUSG00000101603	Gm28730	0.00157144	2.2347
ENSMUSG00000115686	Gm49310	0.00225312	2.2342
ENSMUSG00000006445	Epha2	0.000877952	2.23269
ENSMUSG00000071311	Gpr31b	8.80802e-06	2.23108
ENSMUSG00000085558	4930412C18Rik	0.000413001	2.22857
ENSMUSG00000046879	Irgm1	2.02435e-05	2.22808
ENSMUSG00000034839	Larp6	0.00702503	2.22687
ENSMUSG00000030249	Abcc9	0.000180324	2.22592
ENSMUSG00000038764	Ptpn3	0.000137803	2.224
ENSMUSG00000018126	Baiap2l2	0.00459984	2.21899
ENSMUSG00000024749	Tmc1	0.00359177	2.2153
ENSMUSG00000031293	Rs1	0.00454181	2.2126
ENSMUSG00000015451	C4a	0.000125543	2.21134
ENSMUSG00000099545	Gm13276	0.00213495	2.2095
ENSMUSG00000018920	Cxcl16	0.00243741	2.20733
ENSMUSG00000043385	Olfr267	0.00390548	2.20723
ENSMUSG00000024066	Xdh	0.00126035	2.20717
ENSMUSG00000078735	Il11ra2	1.51785e-05	2.20571
ENSMUSG00000024190	Dusp1	0.000137643	2.20463
ENSMUSG00000073411	H2-D1	6.79959e-06	2.20228
ENSMUSG00000028073	Pear1	1.62692e-05	2.20106
ENSMUSG00000112020	Gm48532	0.000970695	2.20015
ENSMUSG00000086961	Gm12946	0.000255991	2.19899
ENSMUSG00000068407	Rnase12	0.00309277	2.19847
ENSMUSG00000062127	Cttnbp2nl	2.97444e-05	2.19704
ENSMUSG00000042010	Acacb	0.00112548	2.19695
ENSMUSG00000055116	Arntl	7.50501e-05	2.19485
ENSMUSG00000041797	Abca9	0.00253213	2.19436
ENSMUSG00000004151	Etv1	0.000521087	2.19418
ENSMUSG00000074874	Ctla2b	0.000407148	2.19156
ENSMUSG00000098166	Gm26978	0.00046355	2.19144
ENSMUSG00000030236	Slco1b2	0.00370383	2.19068
ENSMUSG00000025044	Msr1	0.000605923	2.18919
ENSMUSG00000049699	Ucn2	0.0027621	2.18853
ENSMUSG00000015854	Cd5l	0.000818895	2.18841
ENSMUSG00000036961	Wnt8b	0.0015027	2.1871
ENSMUSG00000023045	Soat2	2.6929e-05	2.1868
ENSMUSG00000033082	Clec1a	0.000979107	2.18519
ENSMUSG00000005125	Ndrg1	0.00134152	2.1851
ENSMUSG00000031367	Ap1s2	0.0023388	2.18468
ENSMUSG00000084989	Crocc2	0.00113553	2.18416
ENSMUSG00000031766	Slc12a3	7.96244e-05	2.18395
ENSMUSG00000057596	Trim30d	0.00360478	2.18386
ENSMUSG00000043259	Fam13c	0.000959545	2.18301
ENSMUSG00000107456	Gm10400	9.41314e-05	2.18077
ENSMUSG00000041362	Shtn1	0.000594293	2.18017
ENSMUSG00000020599	Rgs9	7.74508e-05	2.17941
ENSMUSG00000078721	Fam205a1	0.00117406	2.17881
ENSMUSG00000109959	Gm45355	0.00150964	2.17772
ENSMUSG00000097146	Gm4211	0.00714019	2.1754
ENSMUSG00000089952	4933413C19Rik	7.09379e-05	2.17531
ENSMUSG00000073876	Gm13305	0.00144942	2.17422
ENSMUSG00000074577	Ripor3	0.000836494	2.17217
ENSMUSG00000038555	Reep2	1.06031e-05	2.17181
ENSMUSG00000115023	Gm48967	0.000451941	2.17049
ENSMUSG00000015468	Notch4	3.28309e-05	2.16959
ENSMUSG00000030748	Il4ra	0.000536003	2.16715
ENSMUSG00000099384	1700110C19Rik	0.0070418	2.16676
ENSMUSG00000105033	Gm43423	0.00104633	2.16493
ENSMUSG00000025576	Rbfox3	0.0023921	2.16214
ENSMUSG00000024299	Adamts10	0.000348382	2.15577
ENSMUSG00000115439	Gm36107	0.0035799	2.15496
ENSMUSG00000055421	Pcdh9	0.00123995	2.15409
ENSMUSG00000035877	Zhx3	9.93947e-07	2.15218
ENSMUSG00000056501	Cebpb	0.000377494	2.15212
ENSMUSG00000021477	Ctsl	6.61309e-05	2.15159
ENSMUSG00000081712	Gm12096	0.00390271	2.15132
ENSMUSG00000038195	Rilp	0.00487334	2.14992
ENSMUSG00000099757	BE692007	0.00211384	2.14768
ENSMUSG00000029544	Cabp1	0.00302098	2.14649
ENSMUSG00000044337	Ackr3	0.00472467	2.14485
ENSMUSG00000022479	Vdr	0.00554245	2.14393
ENSMUSG00000030638	Sh3gl3	0.000877862	2.14224
ENSMUSG00000041775	Mapk1ip1	1.37407e-06	2.14218
ENSMUSG00000020689	Itgb3	0.000396272	2.13939
ENSMUSG00000079492	Gm11127	8.14267e-05	2.13788
ENSMUSG00000104324	Gm37320	9.75574e-05	2.13533
ENSMUSG00000030157	Clec2d	0.000308327	2.134
ENSMUSG00000053964	Lgals4	0.000229968	2.13353
ENSMUSG00000091144	Phf11c	7.48137e-06	2.13285
ENSMUSG00000019899	Lama2	0.000225772	2.13199
ENSMUSG00000029135	Fosl2	0.00347089	2.13199
ENSMUSG00000107068	Gm42742	0.00477254	2.1319
ENSMUSG00000063286	Gm8995	3.28543e-06	2.1311
ENSMUSG00000002475	Abhd3	0.00467613	2.13045
ENSMUSG00000045064	Zc2hc1c	0.000331963	2.13025
ENSMUSG00000055435	Maf	1.8693e-05	2.12992
ENSMUSG00000039063	Echdc3	0.00352082	2.12865
ENSMUSG00000055629	B4galnt4	0.00270418	2.12494
ENSMUSG00000029167	Ppargc1a	0.00404056	2.12379
ENSMUSG00000029468	P2rx7	0.000136934	2.12288
ENSMUSG00000016458	Wt1	0.00245625	2.12093
ENSMUSG00000072244	Trim6	0.00247398	2.11973
ENSMUSG00000016758	Bik	0.000119706	2.11811
ENSMUSG00000027580	Helz2	3.46825e-05	2.11726
ENSMUSG00000037235	Mxd4	7.94822e-06	2.11638
ENSMUSG00000050141	Fam205c	0.000655928	2.11621
ENSMUSG00000030022	Adamts9	0.000275831	2.11609
ENSMUSG00000003436	Dll3	0.00482187	2.11374
ENSMUSG00000074763	Macrod2os2	0.00810734	2.11368
ENSMUSG00000049362	Olfr173	0.000428038	2.11149
ENSMUSG00000057802	Gm10030	0.00302458	2.11096
ENSMUSG00000025509	Pnpla2	4.09142e-05	2.10938
ENSMUSG00000031586	Rbpms	1.05261e-05	2.10555
ENSMUSG00000040289	Hey1	0.00136737	2.10045
ENSMUSG00000048186	Bend7	0.00214367	2.10019
ENSMUSG00000053552	Ebf4	0.000239136	2.09908
ENSMUSG00000035112	Wnk4	0.0015026	2.09876
ENSMUSG00000047735	Samd9l	1.2464e-05	2.09565
ENSMUSG00000038546	Ranbp9	2.37745e-06	2.09565
ENSMUSG00000020154	Ptprb	3.48496e-05	2.09536
ENSMUSG00000061859	Patj	0.000864859	2.09513
ENSMUSG00000035211	Xrra1	0.00283115	2.09478
ENSMUSG00000031636	Pdlim3	0.00315949	2.09464
ENSMUSG00000087317	4930466I24Rik	0.00176537	2.09374
ENSMUSG00000086769	Gm15587	0.0014493	2.09295
ENSMUSG00000117662	Gm4013	0.00567399	2.09278
ENSMUSG00000062044	Lmtk3	0.00651792	2.09171
ENSMUSG00000032733	Snx33	4.57765e-05	2.08869
ENSMUSG00000086782	E130102H24Rik	0.000270586	2.088
ENSMUSG00000070509	Rgma	0.00208644	2.08745
ENSMUSG00000021464	Ror2	0.000110391	2.0873
ENSMUSG00000084835	Gm12352	0.00428789	2.08652
ENSMUSG00000047344	Lancl3	0.00147756	2.08597
ENSMUSG00000028517	Plpp3	0.000918607	2.08349
ENSMUSG00000026656	Fcgr2b	0.00018757	2.07971
ENSMUSG00000086134	Gm16159	0.000711162	2.0787
ENSMUSG00000028420	Tmem38b	1.67595e-05	2.07795
ENSMUSG00000027171	Prrg4	0.00100144	2.07657
ENSMUSG00000095552	4933409K07Rik	0.000735013	2.07582
ENSMUSG00000050105	Grrp1	0.0018641	2.07475
ENSMUSG00000002265	Peg3	0.000255605	2.07139
ENSMUSG00000049502	Dtx3l	1.47085e-06	2.0711
ENSMUSG00000032864	Rag2	0.00439494	2.06892
ENSMUSG00000097183	Gm17501	0.00179719	2.06835
ENSMUSG00000026437	Cdk18	5.1016e-05	2.06657
ENSMUSG00000102635	Gm36638	0.000149458	2.06634
ENSMUSG00000114501	Gm48582	0.000160846	2.065
ENSMUSG00000040213	Kyat3	0.000142617	2.06388
ENSMUSG00000020902	Ntn1	0.00438183	2.06257
ENSMUSG00000053141	Ptprt	0.00237416	2.06222
ENSMUSG00000033578	Tmem35a	2.39795e-05	2.06019
ENSMUSG00000099843	Gm7160	0.00103495	2.05703
ENSMUSG00000029009	Mthfr	3.45837e-05	2.05509
ENSMUSG00000098708	Gm27252	0.0018088	2.05022
ENSMUSG00000050493	Fam167b	0.00419874	2.05016
ENSMUSG00000037826	Ppm1k	6.25451e-05	2.04891
ENSMUSG00000092564	BC051226	0.000302501	2.04818
ENSMUSG00000022906	Parp9	7.9944e-06	2.04769
ENSMUSG00000092349	Smim40	0.00117313	2.04738
ENSMUSG00000106734	Gm20559	4.60004e-05	2.04426
ENSMUSG00000048621	Gm6377	0.000139045	2.04064
ENSMUSG00000028794	A3galt2	0.000283291	2.03758
ENSMUSG00000061751	Kalrn	1.37748e-05	2.03665
ENSMUSG00000101365	Gm19325	0.00587456	2.03657
ENSMUSG00000104241	Gm9442	0.00018145	2.0362
ENSMUSG00000097910	5033428I22Rik	0.0058494	2.03564
ENSMUSG00000042156	Dzip1	0.0013896	2.03541
ENSMUSG00000056313	Tcim	0.00391369	2.0333
ENSMUSG00000091119	Ccdc152	0.000407904	2.03245
ENSMUSG00000024109	Nrxn1	0.00503661	2.03217
ENSMUSG00000041119	Pde9a	0.00540977	2.03118
ENSMUSG00000091079	Gm17105	0.00195696	2.03079
ENSMUSG00000049676	Catsperg1	0.00540465	2.03076
ENSMUSG00000074384	AI429214	0.00216162	2.03059
ENSMUSG00000037679	Inf2	1.92218e-05	2.03017
ENSMUSG00000042961	Egflam	0.000754019	2.03017
ENSMUSG00000058761	Rnf169	4.38788e-05	2.02961
ENSMUSG00000097440	Gm6277	0.000288598	2.02896
ENSMUSG00000037095	Lrg1	0.00426335	2.02876
ENSMUSG00000097855	A930007I19Rik	0.00161816	2.02828
ENSMUSG00000078349	AW011738	9.9663e-05	2.02823
ENSMUSG00000097327	E030030I06Rik	0.000628983	2.02778
ENSMUSG00000024371	C2	0.000602813	2.02719
ENSMUSG00000117619	Gm50079	0.00010182	2.02657
ENSMUSG00000067653	Ankrd23	0.00305191	2.02598
ENSMUSG00000050747	Trim15	1.05385e-05	2.0259
ENSMUSG00000079260	Tmppe	5.70234e-05	2.02373
ENSMUSG00000026072	Il1r1	0.00645195	2.02278
ENSMUSG00000039699	Batf2	0.00197057	2.02258
ENSMUSG00000045594	Glb1	0.000103577	2.02157
ENSMUSG00000097835	Gm26910	0.000108182	2.0202
ENSMUSG00000026121	Sema4c	0.00103424	2.0197
ENSMUSG00000023411	Nfatc4	0.00416872	2.01964
ENSMUSG00000071714	Csf2rb2	0.000778921	2.01942
ENSMUSG00000038692	Hoxb4	0.00101108	2.01673
ENSMUSG00000024620	Pdgfrb	0.000115319	2.01559
ENSMUSG00000033177	Tmprss7	0.003857	2.01221
ENSMUSG00000031548	Sfrp1	0.000217096	2.01196
ENSMUSG00000054263	Lifr	0.000188167	2.01168
ENSMUSG00000029166	Mapre3	0.000778109	2.01137
ENSMUSG00000091412	Gm2895	0.000301399	2.01048
ENSMUSG00000084755	Gm16276	0.0044644	2.00917
ENSMUSG00000048772	Tmem53	0.00309279	2.00867
ENSMUSG00000021190	Lgmn	0.000846022	2.00806
ENSMUSG00000104985	Gm42917	0.00312999	2.00789
ENSMUSG00000034648	Lrrn1	0.000101992	2.00769
ENSMUSG00000039911	Spsb1	0.00112648	2.00731
ENSMUSG00000061972	Olfr99	0.00566251	2.00728
ENSMUSG00000033470	Cysltr2	2.07491e-05	2.00533
ENSMUSG00000043664	Tmem221	0.00193722	2.0045
ENSMUSG00000086041	Gm12869	0.00644542	2.00416
ENSMUSG00000052684	Jun	6.17541e-05	2.0035
ENSMUSG00000020614	Fam20a	0.0026777	2.00139
ENSMUSG00000028864	Hgf	2.66062e-05	2.00064
ENSMUSG00000031442	Mcf2l	0.00037107	2.00058
ENSMUSG00000010175	Prox1	0.000541097	2.00008
ENSMUSG00000093007	Mir15a	0.00372095	0.499494
ENSMUSG00000029851	Tcaf2	0.00675041	0.498851
ENSMUSG00000099583	H3c4	0.0051159	0.498685
ENSMUSG00000090166	Ear10	0.00526712	0.498077
ENSMUSG00000087597	Gm15345	0.0058627	0.497352
ENSMUSG00000030643	Rab30	6.23888e-05	0.497263
ENSMUSG00000110546	Gm45734	0.00152759	0.497139
ENSMUSG00000116498	Gm38563	0.00362086	0.495357
ENSMUSG00000087435	Gm16323	0.00280733	0.495192
ENSMUSG00000094777	Hist1h2ap	0.00718934	0.494691
ENSMUSG00000069268	H2bc7	0.00678062	0.494211
ENSMUSG00000106664	Gm17936	0.00799669	0.493753
ENSMUSG00000058794	Nfe2	0.00151627	0.493048
ENSMUSG00000038267	Slc22a23	0.00317318	0.492638
ENSMUSG00000108291	Gm44292	0.00079726	0.492065
ENSMUSG00000059895	Ptp4a3	0.00217302	0.492024
ENSMUSG00000112371	Gm7791	0.0066186	0.491703
ENSMUSG00000069308	Hist1h2bp	0.0077075	0.491547
ENSMUSG00000017716	Birc5	0.00299571	0.491274
ENSMUSG00000059974	Ntm	0.000741713	0.491226
ENSMUSG00000031004	Mki67	0.0035124	0.490389
ENSMUSG00000117406	Ntn3	0.000115797	0.489195
ENSMUSG00000055254	Ntrk2	0.00198136	0.489167
ENSMUSG00000054342	Kcnn4	0.00464069	0.48849
ENSMUSG00000051627	H1f4	0.00128377	0.488219
ENSMUSG00000021388	Aspn	0.000424706	0.487935
ENSMUSG00000045312	Lhfpl2	8.10789e-05	0.487759
ENSMUSG00000091794	Vmn2r18	0.00260215	0.487266
ENSMUSG00000090743	Gm17213	0.00509399	0.487184
ENSMUSG00000085995	Gm2788	0.00295869	0.486955
ENSMUSG00000105846	Gm43258	0.000718727	0.485991
ENSMUSG00000048442	Smim5	0.00157406	0.485687
ENSMUSG00000044934	Zfp367	0.00120133	0.485115
ENSMUSG00000109086	Gm5596	0.000404749	0.484739
ENSMUSG00000094338	H2bc13	0.00587694	0.483974
ENSMUSG00000037415	Ranbp10	0.00245101	0.483638
ENSMUSG00000026027	Stradb	0.0022894	0.483316
ENSMUSG00000039236	Isg20	0.00303683	0.482774
ENSMUSG00000109257	Gm45200	0.00186267	0.482707
ENSMUSG00000090523	Gypc	0.00680762	0.482299
ENSMUSG00000063856	Gpx1	0.002422	0.481564
ENSMUSG00000118651	CT030740.1	0.00339325	0.481517
ENSMUSG00000079478	Znrd2	0.00430227	0.481064
ENSMUSG00000114279	H2bc14	0.00733389	0.48063
ENSMUSG00000068122	Agtr2	0.00143548	0.480298
ENSMUSG00000044352	Sowaha	0.003332	0.480084
ENSMUSG00000106239	Gm9260	0.00595475	0.479632
ENSMUSG00000000411	Tssk3	0.00622373	0.479606
ENSMUSG00000082375	Gm14141	0.00243373	0.479546
ENSMUSG00000062729	Ppox	0.00198343	0.479499
ENSMUSG00000115575	Gm49024	0.00232636	0.479233
ENSMUSG00000083876	Gm11439	0.000416732	0.478914
ENSMUSG00000026969	Fam166a	0.00225348	0.478835
ENSMUSG00000022018	Rgcc	0.00598577	0.478795
ENSMUSG00000064288	H4c12	0.00541094	0.477906
ENSMUSG00000027075	Slc43a1	0.00668576	0.477443
ENSMUSG00000032537	Ephb1	0.0012423	0.477
ENSMUSG00000106665	Gm43389	0.00153683	0.477
ENSMUSG00000022237	Ankrd33b	0.00624683	0.476266
ENSMUSG00000061615	H2ac4	0.00615427	0.475857
ENSMUSG00000092465	Gm20472	0.00521968	0.475844
ENSMUSG00000034127	Tspan8	0.00411478	0.475811
ENSMUSG00000088916	Gm22607	0.000284598	0.475448
ENSMUSG00000085118	Gm15774	0.00261786	0.474263
ENSMUSG00000024663	Rab3il1	0.000624519	0.473423
ENSMUSG00000018405	Mrm1	0.00280596	0.472524
ENSMUSG00000106436	Mir7015	0.00161568	0.472518
ENSMUSG00000046295	Ankle1	0.000290472	0.472229
ENSMUSG00000068855	H2ac20	0.00492053	0.47185
ENSMUSG00000113430	Gm47086	0.00544787	0.471105
ENSMUSG00000071478	H2ac7	0.00477984	0.471066
ENSMUSG00000111904	Gm2395	0.000136046	0.470765
ENSMUSG00000106287	Gm43585	0.0012394	0.469735
ENSMUSG00000097640	Gm20033	0.00100248	0.46969
ENSMUSG00000106490	Gm43283	0.00376444	0.469494
ENSMUSG00000069267	H3c2	0.00382818	0.468915
ENSMUSG00000079557	Marchf2	0.000936078	0.468006
ENSMUSG00000095217	H2bc15	0.00414404	0.467941
ENSMUSG00000029722	Agfg2	0.000283457	0.46776
ENSMUSG00000103087	Gm38122	0.00593581	0.467669
ENSMUSG00000081058	H3c15	0.00378404	0.467552
ENSMUSG00000103529	A730089K16Rik	0.00503837	0.467364
ENSMUSG00000036782	Klhl13	0.00213636	0.467358
ENSMUSG00000023995	Tspo2	0.00224629	0.467274
ENSMUSG00000069301	H2ac11	0.00521991	0.466452
ENSMUSG00000028555	Ttc39a	0.000615367	0.465767
ENSMUSG00000023467	Tulp2	2.29404e-05	0.465147
ENSMUSG00000097509	B230322F03Rik	3.58193e-05	0.465083
ENSMUSG00000040666	Sh3bgr	0.00777609	0.465064
ENSMUSG00000002068	Ccne1	0.00240372	0.464516
ENSMUSG00000111155	Gm47197	0.000333114	0.464484
ENSMUSG00000082141	Gm11212	0.00282325	0.46411
ENSMUSG00000023885	Thbs2	0.00268945	0.464033
ENSMUSG00000048022	Tmem229a	0.00191755	0.463712
ENSMUSG00000099137	Gm10603	0.000341442	0.46359
ENSMUSG00000058773	H1f5	0.00268695	0.461819
ENSMUSG00000077200	Gm25613	0.00075233	0.461717
ENSMUSG00000027495	Fam210b	0.00154095	0.461371
ENSMUSG00000006586	Runx1t1	5.33163e-07	0.461294
ENSMUSG00000022332	Khdrbs3	0.000166626	0.461071
ENSMUSG00000032291	Crabp1	0.000478016	0.460988
ENSMUSG00000039717	Ralyl	0.00579516	0.460732
ENSMUSG00000032131	Abcg4	0.00329385	0.460158
ENSMUSG00000095204	Ighv1-52	0.00343108	0.459476
ENSMUSG00000097615	Gm2061	0.00296199	0.45924
ENSMUSG00000069310	H3c3	0.00397406	0.458693
ENSMUSG00000036181	H1f2	0.00113522	0.458693
ENSMUSG00000096962	Gm26622	0.00667456	0.458674
ENSMUSG00000063021	H2ac15	0.00477559	0.458629
ENSMUSG00000038893	Fam117a	0.000262169	0.458311
ENSMUSG00000024169	Ift140	0.000168458	0.45774
ENSMUSG00000038695	Josd2	0.000454141	0.456916
ENSMUSG00000037419	Endod1	0.00113455	0.454956
ENSMUSG00000024867	Pip5k1b	0.00515396	0.454912
ENSMUSG00000116890	Gm49617	0.00159458	0.45478
ENSMUSG00000117666	Gm550	0.00800064	0.454622
ENSMUSG00000056367	Actr3b	0.000221165	0.454591
ENSMUSG00000063549	Olfr322	0.00687541	0.454515
ENSMUSG00000019838	Slc16a10	0.00221549	0.454326
ENSMUSG00000111618	Gm47268	0.00432823	0.4542
ENSMUSG00000091002	Tcerg1l	0.00484158	0.454194
ENSMUSG00000001403	Ube2c	0.0032345	0.45376
ENSMUSG00000046179	E2f8	0.00197248	0.453634
ENSMUSG00000022803	Popdc2	0.004859	0.453389
ENSMUSG00000078139	AK157302	0.000966129	0.452478
ENSMUSG00000011179	Odc1	0.00573526	0.45244
ENSMUSG00000080950	Gm7278	0.00170792	0.452415
ENSMUSG00000105980	Gm42597	0.00131952	0.452077
ENSMUSG00000031974	Abcb10	0.00446381	0.451501
ENSMUSG00000045629	Sh3tc2	0.00283482	0.451419
ENSMUSG00000073421	H2-Ab1	0.000339695	0.451338
ENSMUSG00000032380	Dapk2	0.000175457	0.450919
ENSMUSG00000061991	H2ac10	0.00205673	0.450813
ENSMUSG00000109910	Gm45240	0.00384507	0.44992
ENSMUSG00000041528	Rnf123	0.0014736	0.449627
ENSMUSG00000086501	4930597A21Rik	0.00671846	0.449545
ENSMUSG00000028906	Epb41	0.000723717	0.449378
ENSMUSG00000048206	Dnajb8	0.00460986	0.449309
ENSMUSG00000027499	Pkia	0.000853516	0.449259
ENSMUSG00000027330	Cdc25b	0.00116231	0.449004
ENSMUSG00000041423	Paqr6	0.000240781	0.44809
ENSMUSG00000046159	Chrm3	0.00417169	0.4475
ENSMUSG00000044792	Isca1	0.000516594	0.446955
ENSMUSG00000025702	Marchf8	0.00185618	0.446459
ENSMUSG00000103953	Gm29718	0.00399798	0.446447
ENSMUSG00000095127	Ighv1-82	0.000120733	0.446106
ENSMUSG00000106878	Gm17808	0.000419959	0.445661
ENSMUSG00000030217	Art4	0.00689407	0.444921
ENSMUSG00000032593	Amigo3	0.00106712	0.444896
ENSMUSG00000090122	Kcne1l	0.000463038	0.444785
ENSMUSG00000017314	Mpp2	0.00139053	0.44383
ENSMUSG00000041842	Fhdc1	0.00351845	0.443744
ENSMUSG00000000120	Ngfr	0.00416991	0.443437
ENSMUSG00000007379	Dennd2c	0.000844176	0.443086
ENSMUSG00000025515	Muc2	0.00450897	0.442736
ENSMUSG00000114185	Gm47662	0.000618367	0.442417
ENSMUSG00000056895	H2bu2	0.00668778	0.442393
ENSMUSG00000087442	Gm14453	0.00176227	0.441811
ENSMUSG00000050860	Phospho1	0.00418773	0.441627
ENSMUSG00000092867	Mir3058	0.000496552	0.441082
ENSMUSG00000032085	Tagln	0.000204541	0.440978
ENSMUSG00000030075	Cntn3	0.000611454	0.440508
ENSMUSG00000032024	Clmp	8.79622e-05	0.440093
ENSMUSG00000094526	Gm21451	1.14175e-05	0.439465
ENSMUSG00000074505	Fat3	0.000226312	0.439435
ENSMUSG00000021608	Lpcat1	0.000656675	0.438181
ENSMUSG00000067786	Nnat	0.000304823	0.438078
ENSMUSG00000070732	Rbm44	0.000158852	0.438005
ENSMUSG00000089431	Gm23196	0.000284378	0.437938
ENSMUSG00000097211	BC065403	0.00115799	0.437289
ENSMUSG00000026198	Abcb6	0.00271409	0.436073
ENSMUSG00000107092	Gm7993	0.00348481	0.435831
ENSMUSG00000026676	Ccdc3	0.00674772	0.435825
ENSMUSG00000021390	Ogn	2.32507e-06	0.43501
ENSMUSG00000050315	Synpo2	0.000194421	0.43407
ENSMUSG00000110615	Gm45890	0.00187074	0.433643
ENSMUSG00000016200	Syt14	0.00559678	0.433409
ENSMUSG00000024588	Fech	0.00229921	0.431969
ENSMUSG00000028684	Urod	0.00217077	0.43155
ENSMUSG00000026028	Trak2	0.00168019	0.431251
ENSMUSG00000087486	Gm11723	0.00134311	0.430254
ENSMUSG00000104951	Gm43413	0.00214553	0.430164
ENSMUSG00000047139	Cd24a	0.00501289	0.4297
ENSMUSG00000051682	Treml4	0.000415917	0.428029
ENSMUSG00000033730	Egr3	0.00522229	0.427975
ENSMUSG00000033174	Mgll	0.000364285	0.427916
ENSMUSG00000020802	Ube2o	7.75411e-05	0.427383
ENSMUSG00000001763	Tspan33	0.00597744	0.422728
ENSMUSG00000112980	D430020J02Rik	0.00343903	0.422675
ENSMUSG00000091315	Gm17214	0.00432823	0.422487
ENSMUSG00000030878	Cdr2	0.000220945	0.422083
ENSMUSG00000036352	Ubac1	0.00207543	0.422025
ENSMUSG00000043168	4930426D05Rik	0.00378729	0.421645
ENSMUSG00000073063	Hbq1b	0.00154155	0.42161
ENSMUSG00000082718	Gm14928	0.00259594	0.421265
ENSMUSG00000037788	Vopp1	0.000971225	0.42074
ENSMUSG00000034059	Ypel4	0.0015763	0.420565
ENSMUSG00000100382	Gm28924	0.00268185	0.419889
ENSMUSG00000038026	Kcnj9	0.00397546	0.419872
ENSMUSG00000032411	Tfdp2	0.000395604	0.419749
ENSMUSG00000049932	H2ax	0.00245459	0.419575
ENSMUSG00000037904	Ankrd9	0.00165037	0.418697
ENSMUSG00000028393	Alad	0.00304162	0.418413
ENSMUSG00000079694	Gm14862	0.00606482	0.417677
ENSMUSG00000111895	Gm47252	0.00365918	0.417255
ENSMUSG00000017817	Jph2	0.00123487	0.417093
ENSMUSG00000054999	Naaladl1	0.00133727	0.416145
ENSMUSG00000054434	Tmem120b	0.000831104	0.416042
ENSMUSG00000107719	Gm43937	0.000195736	0.415604
ENSMUSG00000037106	Fer1l6	0.00164121	0.415592
ENSMUSG00000063911	Tdgf1-ps2	0.000498445	0.414505
ENSMUSG00000029866	Kel	0.0069464	0.413512
ENSMUSG00000093954	Gm16867	0.00417018	0.413214
ENSMUSG00000099238	Mir7001	0.00107599	0.412475
ENSMUSG00000022797	Tfrc	0.00778314	0.411339
ENSMUSG00000029123	Stk32b	0.00348937	0.410786
ENSMUSG00000054626	Xlr	8.02562e-05	0.409615
ENSMUSG00000031543	Ank1	0.00420469	0.408271
ENSMUSG00000052212	Cd177	0.00806923	0.407186
ENSMUSG00000025728	Pigq	0.000852096	0.406633
ENSMUSG00000057378	Ryr3	1.20505e-05	0.406588
ENSMUSG00000028551	Cdkn2c	0.000429518	0.406295
ENSMUSG00000057176	Ccdc189	1.14397e-05	0.406256
ENSMUSG00000092596	Gm20490	0.00340534	0.406042
ENSMUSG00000102331	Gm19938	0.00247445	0.404991
ENSMUSG00000086741	Gm15816	0.00373431	0.404345
ENSMUSG00000087742	Gm25152	0.000592503	0.403892
ENSMUSG00000009628	Tex15	0.00102815	0.40364
ENSMUSG00000023439	Gnb3	0.000842343	0.401736
ENSMUSG00000038725	Pkhd1l1	0.00180303	0.40148
ENSMUSG00000020649	Rrm2	0.00149566	0.401369
ENSMUSG00000082101	Slfn14	0.00178234	0.40123
ENSMUSG00000027333	Smox	0.000241742	0.400479
ENSMUSG00000030979	Uros	0.00193498	0.400313
ENSMUSG00000090249	Gm3287	0.00206054	0.399969
ENSMUSG00000034040	Galnt17	0.00211087	0.399714
ENSMUSG00000075025	Gm10804	7.35603e-05	0.399504
ENSMUSG00000099997	Tubb4b-ps2	0.000385974	0.399332
ENSMUSG00000039253	Fn3krp	0.00135137	0.398972
ENSMUSG00000036594	H2-Aa	0.000186058	0.398823
ENSMUSG00000026203	Dnajb2	0.0010769	0.398558
ENSMUSG00000107966	Gm44001	0.00165736	0.398552
ENSMUSG00000022371	Col14a1	0.000190484	0.398044
ENSMUSG00000033427	Upb1	0.00550056	0.397928
ENSMUSG00000025573	6030468B19Rik	0.00226546	0.39564
ENSMUSG00000005161	Prdx2	0.00199371	0.395569
ENSMUSG00000076867	Trdv4	0.000663186	0.39349
ENSMUSG00000115620	Gm45924	0.00264389	0.39343
ENSMUSG00000008136	Fhl2	0.00100177	0.392401
ENSMUSG00000080076	H2ac14	0.00235831	0.391857
ENSMUSG00000005540	Fcer2a	0.000319707	0.391553
ENSMUSG00000082431	Prdx2-ps1	0.00377455	0.391032
ENSMUSG00000050788	Olfr419	0.00795557	0.390854
ENSMUSG00000024184	Pdia2	0.00216304	0.390729
ENSMUSG00000078143	Gm17344	0.00580464	0.390355
ENSMUSG00000042331	Specc1	0.000281862	0.390285
ENSMUSG00000021061	Sptb	0.0036831	0.389204
ENSMUSG00000026768	Itga8	7.43255e-06	0.388019
ENSMUSG00000000627	Sema4f	0.00202593	0.387433
ENSMUSG00000039179	Tekt5	0.0047478	0.386902
ENSMUSG00000032126	Hmbs	0.00221907	0.386516
ENSMUSG00000051951	Xkr4	0.000316831	0.38582
ENSMUSG00000046245	Pilra	0.00166769	0.385376
ENSMUSG00000060180	Myh13	0.00483423	0.384677
ENSMUSG00000023328	Ache	0.00150221	0.383979
ENSMUSG00000099338	2810030D12Rik	8.99034e-05	0.383575
ENSMUSG00000024158	Hagh	0.000210832	0.382847
ENSMUSG00000060675	Plaat3	5.69218e-05	0.382333
ENSMUSG00000118589	CR974473.1	0.00253472	0.382031
ENSMUSG00000020431	Adcy1	0.000719265	0.38044
ENSMUSG00000037379	Spon2	7.04011e-05	0.379728
ENSMUSG00000084862	Gm16278	0.000424381	0.379655
ENSMUSG00000085300	Gm16345	0.00556025	0.378987
ENSMUSG00000091172	Gm17120	0.000239585	0.378898
ENSMUSG00000109462	Gm6334	0.00340577	0.378037
ENSMUSG00000020411	Nipal4	0.00769243	0.377587
ENSMUSG00000081319	Gm12936	0.00119011	0.377582
ENSMUSG00000107849	Gm43904	0.000130036	0.375213
ENSMUSG00000059027	9630013D21Rik	0.00112774	0.374833
ENSMUSG00000060586	H2-Eb1	0.000223232	0.374303
ENSMUSG00000029680	Hyal4	0.00272276	0.373717
ENSMUSG00000033688	1300017J02Rik	0.000696195	0.372709
ENSMUSG00000042066	Tmcc2	0.000738475	0.372419
ENSMUSG00000020669	Sh3yl1	0.00083963	0.372363
ENSMUSG00000107835	Gm43999	0.000115352	0.372218
ENSMUSG00000037010	Apln	0.00495075	0.372161
ENSMUSG00000011350	Gm5893	0.00645777	0.371532
ENSMUSG00000022100	Xpo7	0.00018981	0.371491
ENSMUSG00000068587	Mgam	0.00698218	0.371301
ENSMUSG00000082917	Gm11440	0.00031812	0.369166
ENSMUSG00000051727	Kctd14	0.00165407	0.369099
ENSMUSG00000087330	Bloodlinc	0.00494767	0.368634
ENSMUSG00000114306	Gm3227	0.000369335	0.368537
ENSMUSG00000028825	Rhd	0.00311899	0.368057
ENSMUSG00000088356	Gm24010	0.00320585	0.366946
ENSMUSG00000090941	Gm17212	0.00361161	0.3669
ENSMUSG00000098661	Mir7052	0.00235241	0.366448
ENSMUSG00000052316	Lrrc15	0.0040726	0.362306
ENSMUSG00000115387	Gm49244	0.000545793	0.361779
ENSMUSG00000001663	Gstt1	0.000166716	0.360148
ENSMUSG00000031170	Slc38a5	0.00161183	0.360147
ENSMUSG00000044550	Tceal3	0.00302901	0.359404
ENSMUSG00000094502	Ighv1-69	0.000471791	0.358042
ENSMUSG00000028328	Tmod1	0.000760913	0.357739
ENSMUSG00000086418	Gm13362	0.00314806	0.357402
ENSMUSG00000004105	Angptl2	1.59849e-05	0.357219
ENSMUSG00000034449	Dhrs11	0.000805672	0.357199
ENSMUSG00000018983	E2f2	0.000908715	0.356952
ENSMUSG00000106205	C230096K16Rik	1.3802e-05	0.356077
ENSMUSG00000004655	Aqp1	0.00280175	0.356062
ENSMUSG00000115196	Gm6212	0.00144433	0.355934
ENSMUSG00000028464	Tpm2	0.000304964	0.35579
ENSMUSG00000053111	Fank1	0.00447709	0.354732
ENSMUSG00000038580	Sct	0.000306114	0.353103
ENSMUSG00000027562	Car2	0.00292632	0.352721
ENSMUSG00000097730	Gm26588	0.00245406	0.351979
ENSMUSG00000103720	Gm37094	0.00552042	0.351506
ENSMUSG00000114311	Gm31452	0.00258075	0.351223
ENSMUSG00000047040	Prr15l	0.00517289	0.350091
ENSMUSG00000103065	Gm20236	0.0041295	0.348295
ENSMUSG00000020334	Slc22a4	0.00102581	0.347884
ENSMUSG00000013611	Snx31	0.00706123	0.347436
ENSMUSG00000067818	Myl9	4.41141e-05	0.347374
ENSMUSG00000051910	Sox6	0.00139657	0.347094
ENSMUSG00000027848	Olfml3	0.000153564	0.346421
ENSMUSG00000113059	Gm46344	0.0059923	0.345783
ENSMUSG00000098248	Gm27222	0.00806401	0.34575
ENSMUSG00000025789	St8sia2	0.0011259	0.345424
ENSMUSG00000050157	Gm867	0.00179313	0.345371
ENSMUSG00000110790	Gm47079	0.00230742	0.345003
ENSMUSG00000102246	9430037O13Rik	0.00126547	0.344506
ENSMUSG00000071561	Cstdc5	0.00782418	0.344076
ENSMUSG00000082357	Gm13542	0.00337809	0.344005
ENSMUSG00000085873	Ttc39aos1	0.00181592	0.343862
ENSMUSG00000030069	Prok2	0.0034029	0.342957
ENSMUSG00000108354	4931431B13Rik	0.00132279	0.342425
ENSMUSG00000032915	Adgre4	0.000342544	0.34223
ENSMUSG00000043903	Zfp469	2.96884e-05	0.341212
ENSMUSG00000111514	E230014E18Rik	0.00345801	0.339862
ENSMUSG00000018659	Pnpo	0.000625368	0.339669
ENSMUSG00000091950	Olfr421-ps1	0.000611407	0.338198
ENSMUSG00000024500	Ppp2r2b	0.00207019	0.338057
ENSMUSG00000107755	Mageb16-ps2	0.00334225	0.337725
ENSMUSG00000046186	Cd109	0.00717982	0.334171
ENSMUSG00000030092	Cntn6	0.00580245	0.333931
ENSMUSG00000032028	Nxpe2	0.000824385	0.333694
ENSMUSG00000109680	Gm32098	0.00660411	0.333621
ENSMUSG00000096351	Samd11	0.00124034	0.33351
ENSMUSG00000047535	Olfr67	0.003818	0.332176
ENSMUSG00000034248	Slc25a37	0.00155578	0.332079
ENSMUSG00000026532	Spta1	0.00160503	0.331849
ENSMUSG00000108168	Gm43864	0.00276043	0.330596
ENSMUSG00000052430	Bmpr1b	0.00379528	0.330591
ENSMUSG00000098325	Mir7048	0.00552133	0.330325
ENSMUSG00000105590	Gm43364	0.00677213	0.328449
ENSMUSG00000056656	Apol8	0.00284401	0.328071
ENSMUSG00000051969	Tlr11	0.000512358	0.326017
ENSMUSG00000028332	Hemgn	0.00278413	0.325606
ENSMUSG00000085307	Gm11525	0.0049827	0.324853
ENSMUSG00000113680	Gm47405	0.000942596	0.323954
ENSMUSG00000021485	Mxd3	0.000107316	0.323339
ENSMUSG00000107164	4933425D22Rik	0.00666617	0.321939
ENSMUSG00000098787	Mir7088	0.00437881	0.321923
ENSMUSG00000048126	Col6a3	0.000427624	0.321836
ENSMUSG00000109574	B230206I08Rik	0.000203516	0.321783
ENSMUSG00000097405	D630044L22Rik	0.000158668	0.321676
ENSMUSG00000003469	Phyhip	0.00156725	0.320168
ENSMUSG00000107624	Gm44005	0.000475695	0.319591
ENSMUSG00000026348	Acmsd	0.00231187	0.319034
ENSMUSG00000108375	Gm45003	0.000830724	0.318596
ENSMUSG00000058717	Lypd11	0.00268341	0.318298
ENSMUSG00000031994	Adamts8	0.000300289	0.315524
ENSMUSG00000026688	Mgst3	0.00032616	0.315331
ENSMUSG00000036412	Arsi	0.0012013	0.314859
ENSMUSG00000084379	Gm12957	0.00124792	0.313544
ENSMUSG00000086843	E030013I19Rik	6.28571e-05	0.313006
ENSMUSG00000006574	Slc4a1	0.000898645	0.310615
ENSMUSG00000085483	Gm14198	0.000176981	0.308975
ENSMUSG00000024155	Meiob	0.00364286	0.307948
ENSMUSG00000106263	Gm33050	0.00779021	0.307602
ENSMUSG00000003585	Sec14l2	0.00249666	0.307428
ENSMUSG00000051839	Gypa	0.0010911	0.307232
ENSMUSG00000102697	Pcdhac2	0.00411331	0.30038
ENSMUSG00000046942	Mageb16	0.00276758	0.299598
ENSMUSG00000038871	Bpgm	2.813e-06	0.297549
ENSMUSG00000100147	1700047M11Rik	0.00475915	0.296668
ENSMUSG00000044468	Tent5c	3.13457e-05	0.296232
ENSMUSG00000104763	9830132P13Rik	0.00185622	0.296183
ENSMUSG00000058620	Adra2b	1.81649e-05	0.294811
ENSMUSG00000089766	Gm16538	0.00175371	0.293721
ENSMUSG00000087319	Gm15907	0.00062544	0.293652
ENSMUSG00000026828	Galnt5	0.00020005	0.290756
ENSMUSG00000060445	Sycp2	0.0047322	0.290397
ENSMUSG00000020490	Btnl10	0.000811943	0.290176
ENSMUSG00000075184	F930017D23Rik	0.00105157	0.289369
ENSMUSG00000085006	BC021767	9.60242e-05	0.289116
ENSMUSG00000039323	Igfbp2	0.00368116	0.288439
ENSMUSG00000076434	Wfdc3	0.00139863	0.284129
ENSMUSG00000035783	Acta2	0.000147999	0.28385
ENSMUSG00000073400	Trim10	0.000286239	0.282907
ENSMUSG00000040147	Maob	0.00247016	0.280638
ENSMUSG00000037892	Pcdh18	0.000187656	0.280101
ENSMUSG00000117645	A830021F12Rik	0.00210835	0.28009
ENSMUSG00000024892	Pcx	4.80386e-05	0.278255
ENSMUSG00000104174	Gm37701	0.00624901	0.276659
ENSMUSG00000000706	Btn1a1	9.98737e-05	0.276482
ENSMUSG00000111575	Gm47926	0.00337972	0.275736
ENSMUSG00000099091	Mir7003	0.00775011	0.275503
ENSMUSG00000112513	4930422I22Rik	0.000786613	0.274694
ENSMUSG00000032496	Ltf	0.00407168	0.274599
ENSMUSG00000018566	Slc2a4	0.000273909	0.273657
ENSMUSG00000023216	Epb42	0.000358528	0.271082
ENSMUSG00000022099	Dmtn	0.000933406	0.270781
ENSMUSG00000055033	Olfr420	0.000346796	0.268889
ENSMUSG00000110735	Gm47173	0.000285416	0.268583
ENSMUSG00000086541	Has2os	0.00461824	0.268345
ENSMUSG00000103161	Gm38148	0.00161337	0.268099
ENSMUSG00000005124	Ccn4	4.26275e-05	0.267591
ENSMUSG00000020295	Hbq1a	0.000229351	0.265672
ENSMUSG00000025889	Snca	2.718e-05	0.265025
ENSMUSG00000103374	Gm37239	0.00341136	0.263256
ENSMUSG00000064246	Chil1	0.00331042	0.262444
ENSMUSG00000025270	Alas2	4.51734e-05	0.261304
ENSMUSG00000020010	Vnn3	0.000488418	0.259913
ENSMUSG00000112261	Gm47599	0.00226391	0.25988
ENSMUSG00000041014	Nrg3	0.00254522	0.257385
ENSMUSG00000065764	Gm23850	0.00322938	0.255884
ENSMUSG00000114652	Gm41043	0.00316945	0.252088
ENSMUSG00000108531	Gm39091	0.00493216	0.250899
ENSMUSG00000115725	4930572G02Rik	0.00141989	0.250413
ENSMUSG00000073940	Hbb-bt	7.88694e-06	0.249239
ENSMUSG00000027338	Prnd	0.00389412	0.248916
ENSMUSG00000036814	Slc6a20a	6.78367e-05	0.248786
ENSMUSG00000069917	Hba-a2	4.7133e-06	0.247929
ENSMUSG00000061576	Dpp6	1.25698e-05	0.24663
ENSMUSG00000069919	Hba-a1	7.66804e-06	0.246456
ENSMUSG00000111300	Rpl26-ps1	0.00537762	0.245968
ENSMUSG00000041372	B4galnt3	3.81738e-05	0.243737
ENSMUSG00000052305	Hbb-bs	8.07444e-06	0.242692
ENSMUSG00000105946	Gm43776	1.77589e-05	0.241404
ENSMUSG00000111749	Gm47927	0.00289063	0.24123
ENSMUSG00000102417	Gm36939	0.00195238	0.240162
ENSMUSG00000111478	Gm18251	0.00500783	0.23973
ENSMUSG00000097666	A330094K24Rik	0.000327511	0.237513
ENSMUSG00000086284	Frmpd1os	0.0035937	0.234156
ENSMUSG00000109556	Gm38843	0.00211769	0.232907
ENSMUSG00000097357	Gm16793	0.00214179	0.229445
ENSMUSG00000081662	Gm14098	0.00747094	0.228305
ENSMUSG00000075334	Rprm	0.000140866	0.225769
ENSMUSG00000030402	Ppm1n	0.0034801	0.223887
ENSMUSG00000021492	F12	0.00236832	0.223004
ENSMUSG00000001349	Cnn1	0.000304304	0.221795
ENSMUSG00000033182	Kbtbd12	0.000343622	0.221193
ENSMUSG00000054169	Ceacam10	0.00541757	0.221031
ENSMUSG00000111565	Gm34481	0.00134315	0.220979
ENSMUSG00000022367	Has2	0.000123154	0.21972
ENSMUSG00000020932	Gfap	0.000280138	0.218945
ENSMUSG00000072875	Gpr27	0.000310203	0.21863
ENSMUSG00000043719	Col6a6	0.00175357	0.216698
ENSMUSG00000041380	Htr2c	0.00588189	0.214075
ENSMUSG00000027386	Fbln7	0.000356887	0.209584
ENSMUSG00000056738	A730036I17Rik	0.000429109	0.208546
ENSMUSG00000109819	B930018H19Rik	0.0070571	0.207848
ENSMUSG00000027849	Syt6	0.00128965	0.206876
ENSMUSG00000111340	Gm47171	8.36123e-05	0.205493
ENSMUSG00000004552	Ctse	0.000472176	0.205026
ENSMUSG00000027797	Dclk1	8.57838e-05	0.204728
ENSMUSG00000052217	Hbb-bh1	0.00715769	0.202835
ENSMUSG00000090113	Nhlrc4	0.000172628	0.201655
ENSMUSG00000044708	Kcnj10	4.92999e-05	0.201097
ENSMUSG00000033491	Prss35	0.000237532	0.200835
ENSMUSG00000117108	Gm49935	0.000253171	0.199317
ENSMUSG00000059003	Grin2a	0.00488151	0.199039
ENSMUSG00000070369	Itgad	0.00060478	0.197177
ENSMUSG00000034871	Fam151a	0.000213597	0.196573
ENSMUSG00000039452	Snx22	1.17916e-05	0.194036
ENSMUSG00000081672	Gm13000	0.00172452	0.193701
ENSMUSG00000048703	Speer4b	0.0039987	0.193226
ENSMUSG00000095385	D630033O11Rik	4.38835e-05	0.188028
ENSMUSG00000086845	Gm13010	0.000953225	0.187448
ENSMUSG00000008845	Cd163	0.000359341	0.185967
ENSMUSG00000025175	Fn3k	0.000155162	0.181276
ENSMUSG00000083457	Cyp4b1-ps2	7.66527e-05	0.179326
ENSMUSG00000081970	Gm16057	0.000203614	0.179269
ENSMUSG00000105975	Gm42609	0.000283821	0.17852
ENSMUSG00000016346	Kcnq2	0.00578309	0.178487
ENSMUSG00000086706	Gm15848	0.00282446	0.177058
ENSMUSG00000074489	Bglap3	0.00578807	0.176524
ENSMUSG00000101568	1700040F17Rik	0.00758798	0.173357
ENSMUSG00000103377	Gm37180	0.0012557	0.172724
ENSMUSG00000117763	9830166K06Rik	0.00258495	0.168418
ENSMUSG00000086555	Gm13446	0.00367654	0.167573
ENSMUSG00000112097	Gm32515	0.00210154	0.166519
ENSMUSG00000106537	Gm43502	0.000193618	0.166259
ENSMUSG00000091345	Col6a5	0.000102977	0.163817
ENSMUSG00000040405	Havcr1	0.00137349	0.162864
ENSMUSG00000087382	Ctcflos	0.00194369	0.159599
ENSMUSG00000057003	Myh4	0.000136667	0.158397
ENSMUSG00000051906	Cd209f	0.00602682	0.157314
ENSMUSG00000031494	Cd209a	0.00136773	0.156197
ENSMUSG00000105302	Gm19817	0.000180917	0.152012
ENSMUSG00000104733	Gm29784	0.000390254	0.149959
ENSMUSG00000115414	Gm49257	2.42893e-06	0.145471
ENSMUSG00000051279	Gdf6	3.84566e-05	0.14502
ENSMUSG00000115759	Gm18787	0.00154624	0.144157
ENSMUSG00000038537	Mc3r	0.00283214	0.138952
ENSMUSG00000068614	Actc1	0.00436354	0.135883
ENSMUSG00000031738	Irx6	0.000394164	0.133664
ENSMUSG00000112599	Gm47719	0.00286882	0.132985
ENSMUSG00000047462	Gpr141b	0.00145296	0.132364
ENSMUSG00000084756	Gm13881	0.000342572	0.131822
ENSMUSG00000086564	Cd101	0.00081957	0.122468
ENSMUSG00000106651	Gm42608	0.00137625	0.10839
ENSMUSG00000055775	Myh8	1.21673e-05	0.106806
ENSMUSG00000006538	Ihh	0.000227913	0.102711
ENSMUSG00000024172	St6gal2	0.000403667	0.102292
ENSMUSG00000086386	Gm12108	0.00320722	0.101853
ENSMUSG00000067614	Krt86	0.00258935	0.101373
ENSMUSG00000024868	Dkk1	0.000226924	0.0854936
ENSMUSG00000022582	Ly6g	0.00762937	0.0816343
ENSMUSG00000033196	Myh2	1.94564e-05	0.0799056
ENSMUSG00000056328	Myh1	8.20487e-06	0.0784969
ENSMUSG00000044309	Apol7c	0.000128398	0.0648486

## Sheet: Lung
Lung
Ensembl ID	Gene Symbol	p-value	fold change
ENSMUSG00000022548	Apod	1.64829e-07	58.4204
ENSMUSG00000034855	Cxcl10	3.3945e-05	29.4464
ENSMUSG00000021750	Fam107a	4.16162e-05	26.1747
ENSMUSG00000068246	Apol9b	5.74626e-08	20.2785
ENSMUSG00000021903	Galnt15	0.00305539	16.7808
ENSMUSG00000052776	Oas1a	9.72517e-07	15.62
ENSMUSG00000060550	H2-Q7	1.55208e-06	15.5642
ENSMUSG00000066687	Zbtb16	0.00184526	15.337
ENSMUSG00000116949	Gm7177	0.0020099	15.1466
ENSMUSG00000066861	Oas1g	1.55329e-05	14.6564
ENSMUSG00000032690	Oas2	0.000230776	14.4136
ENSMUSG00000074896	Ifit3	3.74304e-09	13.337
ENSMUSG00000073409	H2-Q6	1.54122e-06	13.2023
ENSMUSG00000048636	A730049H05Rik	1.09498e-06	13.0412
ENSMUSG00000030237	Slco1a4	0.000706353	11.805
ENSMUSG00000028370	Pappa	0.00069569	11.2029
ENSMUSG00000082292	Gm12250	9.53982e-06	10.8515
ENSMUSG00000054203	Ifi205	0.000505922	10.7321
ENSMUSG00000028834	Trim63	0.00419579	10.6936
ENSMUSG00000073555	Gm4951	4.93477e-06	10.6736
ENSMUSG00000026073	Il1r2	8.55512e-05	10.6722
ENSMUSG00000022032	Scara5	0.000634086	10.4575
ENSMUSG00000057346	Apol9a	4.89847e-05	10.3182
ENSMUSG00000062488	Ifit3b	1.32493e-06	10.1663
ENSMUSG00000000386	Mx1	0.00034386	10.0784
ENSMUSG00000034459	Ifit1	9.97962e-07	10.0023
ENSMUSG00000030790	Adm	0.00226886	9.13269
ENSMUSG00000026536	Ifi211	2.72145e-05	9.0455
ENSMUSG00000024678	Ms4a4d	0.000813744	8.73084
ENSMUSG00000025498	Irf7	1.25715e-07	8.52867
ENSMUSG00000078921	Tgtp2	1.76179e-05	8.52465
ENSMUSG00000104554	Gm4610	0.000162135	8.46764
ENSMUSG00000078922	Tgtp1	5.64394e-06	8.42876
ENSMUSG00000020848	Doc2b	0.000121877	8.16527
ENSMUSG00000006143	Upk3bl	0.00329446	8.15848
ENSMUSG00000024222	Fkbp5	0.000640788	8.1552
ENSMUSG00000079017	Ifi27l2a	3.29106e-06	7.95753
ENSMUSG00000117294	Gm49839	0.000435185	7.82614
ENSMUSG00000035692	Isg15	3.36104e-06	7.80652
ENSMUSG00000027514	Zbp1	0.000451297	7.74379
ENSMUSG00000006014	Prg4	0.000103974	7.53788
ENSMUSG00000041827	Oasl1	0.000255288	7.53433
ENSMUSG00000079362	Gm43302	0.000236943	7.44649
ENSMUSG00000024087	Cyp1b1	4.9015e-05	7.36293
ENSMUSG00000019577	Pdk4	0.000585539	7.31755
ENSMUSG00000085055	Gm15958	7.25126e-05	7.25442
ENSMUSG00000021091	Serpina3n	2.61929e-05	7.16179
ENSMUSG00000079056	Kcnip3	0.000514057	6.97107
ENSMUSG00000037849	Ifi206	0.00404042	6.95852
ENSMUSG00000112020	Gm48532	0.000822986	6.94483
ENSMUSG00000113267	Gm47969	0.000186135	6.8651
ENSMUSG00000033355	Rtp4	7.68223e-06	6.80625
ENSMUSG00000073491	Ifi213	3.60612e-06	6.65759
ENSMUSG00000021071	Trim9	0.00133673	6.60812
ENSMUSG00000041794	Myrip	0.00245914	6.60162
ENSMUSG00000117182	Gm18068	0.0043667	6.50613
ENSMUSG00000030107	Usp18	3.47215e-07	6.5027
ENSMUSG00000074151	Nlrc5	0.000223936	6.48506
ENSMUSG00000090942	F830016B08Rik	7.24833e-06	6.47347
ENSMUSG00000020303	Stc2	0.00141713	6.45421
ENSMUSG00000105504	Gbp5	4.3994e-06	6.40367
ENSMUSG00000028037	Ifi44	3.51993e-05	6.34333
ENSMUSG00000002831	Plin4	0.0014951	6.31227
ENSMUSG00000000204	Slfn4	0.000150539	6.24499
ENSMUSG00000058163	Gm5431	2.73137e-05	6.23332
ENSMUSG00000032661	Oas3	4.41722e-05	6.16474
ENSMUSG00000026358	Rgs1	0.000643105	6.10174
ENSMUSG00000029561	Oasl2	5.76531e-06	6.04952
ENSMUSG00000043263	Ifi209	0.000599847	5.96077
ENSMUSG00000002847	Pla1a	0.00148952	5.82105
ENSMUSG00000029605	Oas1b	3.45268e-06	5.77171
ENSMUSG00000023341	Mx2	0.00393703	5.76835
ENSMUSG00000039997	Ifi203	1.55247e-05	5.68926
ENSMUSG00000038663	Fsd2	0.00121908	5.63252
ENSMUSG00000045868	Gvin1	7.82585e-06	5.61949
ENSMUSG00000086320	Gm12840	0.00033393	5.60323
ENSMUSG00000061013	Mkx	4.39817e-06	5.58726
ENSMUSG00000027952	Pmvk	0.000448651	5.53629
ENSMUSG00000021765	Fst	0.00248134	5.47789
ENSMUSG00000078486	Perm1	0.00116503	5.47364
ENSMUSG00000040026	Saa3	2.36664e-06	5.46257
ENSMUSG00000025422	Agap2	0.000869906	5.43101
ENSMUSG00000006642	Tcf23	0.000508372	5.38878
ENSMUSG00000030087	Klf15	0.000640912	5.38468
ENSMUSG00000086513	9130208D14Rik	2.37645e-05	5.34526
ENSMUSG00000004328	Hif3a	0.00247661	5.33748
ENSMUSG00000078606	Gm4070	5.86393e-06	5.27408
ENSMUSG00000026204	Ptprn	0.00405499	5.26407
ENSMUSG00000031825	Crispld2	5.2679e-05	5.20407
ENSMUSG00000098934	Gm18853	0.00198879	5.1875
ENSMUSG00000110141	Gm45684	0.00103077	5.15817
ENSMUSG00000020108	Ddit4	5.23864e-05	5.13975
ENSMUSG00000116617	Gm49767	0.000189826	5.101
ENSMUSG00000021367	Edn1	4.27105e-05	5.03377
ENSMUSG00000020572	Nampt	1.62135e-06	4.98129
ENSMUSG00000096995	2810029C07Rik	0.00155431	4.91448
ENSMUSG00000087057	Gm11730	0.0015809	4.88636
ENSMUSG00000079339	Ifit1bl1	0.000979141	4.87594
ENSMUSG00000023067	Cdkn1a	0.000846697	4.86709
ENSMUSG00000026691	Fmo3	0.00222309	4.8436
ENSMUSG00000006462	A530013C23Rik	0.000970352	4.78686
ENSMUSG00000073489	Ifi204	1.88266e-05	4.72148
ENSMUSG00000028268	Gbp3	0.00030836	4.71677
ENSMUSG00000061232	H2-K1	1.34724e-07	4.66469
ENSMUSG00000024521	Pmaip1	0.00012423	4.61925
ENSMUSG00000028862	Map3k6	0.00244313	4.59696
ENSMUSG00000057596	Trim30d	1.34117e-06	4.5749
ENSMUSG00000031431	Tsc22d3	0.000897556	4.56837
ENSMUSG00000020926	Adam11	0.00367758	4.52231
ENSMUSG00000070501	Ifi214	7.49681e-05	4.50729
ENSMUSG00000062515	Fabp4	6.76026e-05	4.47994
ENSMUSG00000037921	Ddx60	4.96351e-06	4.47969
ENSMUSG00000026473	Glul	0.000436113	4.46519
ENSMUSG00000029321	Slc10a6	0.00109114	4.40756
ENSMUSG00000061517	Sox21	0.00437806	4.38501
ENSMUSG00000104713	Gbp6	0.00303952	4.34875
ENSMUSG00000071637	Cebpd	0.000113645	4.34001
ENSMUSG00000066363	Serpina3f	0.000775213	4.32003
ENSMUSG00000068245	Phf11d	1.39083e-05	4.31895
ENSMUSG00000050505	Pcdh20	0.00145984	4.29161
ENSMUSG00000024039	Cbs	0.00161235	4.28092
ENSMUSG00000029168	Dpysl5	0.00042852	4.24734
ENSMUSG00000020593	Lpin1	0.000277513	4.22825
ENSMUSG00000022586	Ly6i	0.00331779	4.21385
ENSMUSG00000005686	Ampd3	2.25612e-05	4.18991
ENSMUSG00000104453	Gm37829	0.0011665	4.17704
ENSMUSG00000050370	Ch25h	0.000532191	4.15475
ENSMUSG00000073418	C4b	4.2461e-07	4.11839
ENSMUSG00000017830	Dhx58	1.62407e-05	4.11725
ENSMUSG00000002769	Gnmt	0.0010111	4.11531
ENSMUSG00000078920	Ifi47	8.04332e-05	4.10545
ENSMUSG00000020427	Igfbp3	0.000293931	4.09289
ENSMUSG00000045392	Olfr1033	0.000356768	4.08971
ENSMUSG00000028270	Gbp2	7.71576e-06	4.05409
ENSMUSG00000020363	Gfpt2	0.000254	4.03458
ENSMUSG00000024066	Xdh	0.000491215	4.02693
ENSMUSG00000024210	Ip6k3	0.00175918	4.02648
ENSMUSG00000045573	Penk	0.000580057	3.99773
ENSMUSG00000028179	Cth	2.1624e-05	3.9716
ENSMUSG00000024529	Lox	0.000144832	3.94843
ENSMUSG00000024330	Col11a2	0.00338	3.92235
ENSMUSG00000028211	Trp53inp1	0.000212545	3.9057
ENSMUSG00000028444	Cntfr	0.00093937	3.87469
ENSMUSG00000028970	Abcb1b	0.0019483	3.87222
ENSMUSG00000055421	Pcdh9	0.00258894	3.84552
ENSMUSG00000069874	Irgm2	8.19786e-05	3.84131
ENSMUSG00000000628	Hk2	0.000453187	3.80343
ENSMUSG00000032849	Abcc4	4.63785e-05	3.80337
ENSMUSG00000035929	H2-Q4	0.000262277	3.79484
ENSMUSG00000032715	Trib3	5.6651e-06	3.77647
ENSMUSG00000033453	Adamts15	0.000122809	3.776
ENSMUSG00000026222	Sp100	1.06655e-06	3.75419
ENSMUSG00000038600	Atp6v0a4	0.00124381	3.74763
ENSMUSG00000089712	Gm15889	0.00216215	3.71736
ENSMUSG00000030921	Trim30a	5.58308e-07	3.68284
ENSMUSG00000044703	Phf11a	0.00176021	3.66268
ENSMUSG00000051220	Ercc6l	0.00332813	3.62993
ENSMUSG00000090272	Mndal	3.54846e-05	3.59143
ENSMUSG00000078853	Igtp	2.91754e-06	3.53453
ENSMUSG00000046694	Tent5b	0.000597964	3.51304
ENSMUSG00000029322	Plac8	0.00333084	3.5125
ENSMUSG00000035208	Slfn8	7.63091e-05	3.49875
ENSMUSG00000095609	Gm21188	0.00168069	3.49003
ENSMUSG00000090231	Cfb	0.000128032	3.47791
ENSMUSG00000025930	Msc	0.00439257	3.47145
ENSMUSG00000024899	Papss2	0.00285734	3.46549
ENSMUSG00000115801	AC160336.1	1.28224e-05	3.46146
ENSMUSG00000003477	Inmt	0.004299	3.45638
ENSMUSG00000014158	Trpv4	0.000959616	3.4386
ENSMUSG00000110195	Pde2a	0.00248571	3.43502
ENSMUSG00000111997	Gm5176	0.00215463	3.43345
ENSMUSG00000022340	Sybu	0.000169806	3.4103
ENSMUSG00000025271	Pfkfb1	0.0012601	3.39667
ENSMUSG00000040483	Xaf1	3.89534e-05	3.37807
ENSMUSG00000039911	Spsb1	0.00259083	3.36918
ENSMUSG00000022358	Fbxo32	0.000679494	3.36125
ENSMUSG00000025723	Nmb	0.000191008	3.33767
ENSMUSG00000081771	Gm15381	0.00486456	3.32027
ENSMUSG00000035042	Ccl5	0.000128606	3.28871
ENSMUSG00000099241	Gm18852	0.00242613	3.27483
ENSMUSG00000021125	Arg2	3.9176e-05	3.26902
ENSMUSG00000074170	Plekhf1	0.00160612	3.26839
ENSMUSG00000070337	Gpr179	0.000526064	3.26359
ENSMUSG00000082001	Gm15607	0.000636285	3.25095
ENSMUSG00000068877	Selenbp2	0.00132794	3.24788
ENSMUSG00000048852	Gm12185	0.000104851	3.24649
ENSMUSG00000039457	Ppl	7.59639e-05	3.23719
ENSMUSG00000048087	Gm4737	4.73058e-05	3.23369
ENSMUSG00000085272	Sbk3	0.00250107	3.22934
ENSMUSG00000033880	Lgals3bp	1.84282e-05	3.21701
ENSMUSG00000025576	Rbfox3	0.0015851	3.21326
ENSMUSG00000037095	Lrg1	0.00106402	3.20557
ENSMUSG00000032515	Csrnp1	0.00128697	3.14657
ENSMUSG00000056025	Clca3a1	0.000724692	3.14509
ENSMUSG00000097125	Gm26885	0.00210707	3.10829
ENSMUSG00000029798	Herc6	5.13078e-06	3.10596
ENSMUSG00000015451	C4a	3.33484e-05	3.09522
ENSMUSG00000073490	Ifi207	0.000418321	3.07039
ENSMUSG00000095649	Gm8979	0.00151218	3.06979
ENSMUSG00000020638	Cmpk2	0.000409031	3.05959
ENSMUSG00000048572	Tmem252	0.00082438	3.05735
ENSMUSG00000034422	Parp14	1.52254e-05	2.99841
ENSMUSG00000069793	Slfn9	8.09281e-05	2.99078
ENSMUSG00000041548	Hspb8	0.000362267	2.98303
ENSMUSG00000025912	Mybl1	0.00400197	2.97725
ENSMUSG00000078763	Slfn1	0.000352707	2.96576
ENSMUSG00000072621	Slfn10-ps	0.000154911	2.95226
ENSMUSG00000046879	Irgm1	6.96676e-05	2.94229
ENSMUSG00000027520	Zdbf2	1.85247e-05	2.93964
ENSMUSG00000024395	Lims2	0.00243772	2.93565
ENSMUSG00000026678	Rgs5	4.38714e-06	2.93211
ENSMUSG00000027219	Slc28a2	0.000847736	2.92545
ENSMUSG00000004951	Hspb1	0.000164849	2.90392
ENSMUSG00000002266	Zim1	0.000225886	2.88454
ENSMUSG00000028776	Tinagl1	7.54221e-05	2.87368
ENSMUSG00000041974	Spidr	0.000263896	2.87296
ENSMUSG00000023046	Igfbp6	0.00080738	2.87089
ENSMUSG00000032586	Traip	0.00114495	2.86716
ENSMUSG00000078566	Bnip3	0.000503002	2.86203
ENSMUSG00000027947	Il6ra	0.000509624	2.85446
ENSMUSG00000018339	Gpx3	0.001077	2.85427
ENSMUSG00000045658	Pid1	7.2919e-05	2.8298
ENSMUSG00000075602	Ly6a	2.931e-05	2.82682
ENSMUSG00000019890	Nts	0.00475841	2.8129
ENSMUSG00000029287	Tgfbr3	0.000167641	2.78926
ENSMUSG00000027597	Ahcy	0.000482456	2.78134
ENSMUSG00000064215	Ifi27	0.000111737	2.77691
ENSMUSG00000070327	Rnf213	0.000664421	2.77618
ENSMUSG00000090877	Hspa1b	0.00143698	2.77487
ENSMUSG00000030711	Sult1a1	0.00160138	2.77099
ENSMUSG00000021265	Slc25a29	0.00331009	2.76546
ENSMUSG00000038332	Sesn1	4.00882e-05	2.75849
ENSMUSG00000022696	Sidt1	0.000785219	2.75341
ENSMUSG00000061878	Sphk1	0.000160926	2.75127
ENSMUSG00000037321	Tap1	0.000195896	2.74891
ENSMUSG00000031842	Pde4c	0.00284544	2.74765
ENSMUSG00000033863	Klf9	0.00266484	2.71697
ENSMUSG00000106874	Gm20186	0.000189975	2.71453
ENSMUSG00000034059	Ypel4	0.000797327	2.71028
ENSMUSG00000102945	Gm37884	0.00321633	2.70382
ENSMUSG00000074607	Tox2	0.00329694	2.69731
ENSMUSG00000056749	Nfil3	0.00305611	2.69118
ENSMUSG00000002325	Irf9	2.71589e-05	2.69062
ENSMUSG00000035828	Pim3	3.45261e-05	2.68514
ENSMUSG00000048534	Jaml	2.37756e-06	2.67467
ENSMUSG00000049128	Ivl	0.00426666	2.67426
ENSMUSG00000020641	Rsad2	0.000348441	2.6707
ENSMUSG00000005667	Mthfd2	0.000857028	2.66948
ENSMUSG00000015568	Lpl	0.0018226	2.66575
ENSMUSG00000019102	Aldh3a1	0.000833551	2.66032
ENSMUSG00000029372	Ppbp	0.000196511	2.65487
ENSMUSG00000021453	Gadd45g	4.53518e-06	2.64671
ENSMUSG00000033998	Kcnk1	0.000217979	2.63909
ENSMUSG00000041351	Rap1gap	9.38649e-05	2.63266
ENSMUSG00000026896	Ifih1	1.18632e-06	2.6324
ENSMUSG00000026104	Stat1	0.000233801	2.62591
ENSMUSG00000027488	Snta1	0.00239394	2.61821
ENSMUSG00000022018	Rgcc	0.00106545	2.6136
ENSMUSG00000086591	Dnah2os	0.00323909	2.6102
ENSMUSG00000091144	Phf11c	0.00302175	2.60666
ENSMUSG00000091649	Phf11b	0.00206933	2.60124
ENSMUSG00000040033	Stat2	1.22063e-05	2.59879
ENSMUSG00000072620	Slfn2	6.99836e-06	2.58998
ENSMUSG00000023886	Smoc2	0.000689635	2.58861
ENSMUSG00000000739	Sult5a1	0.000167621	2.58367
ENSMUSG00000019278	Dpep1	0.000561805	2.57891
ENSMUSG00000038507	Parp12	3.81722e-05	2.57769
ENSMUSG00000033022	Cdo1	0.00154468	2.57641
ENSMUSG00000022464	Slc38a4	0.000550427	2.57191
ENSMUSG00000043430	Psapl1	0.00305141	2.55015
ENSMUSG00000033107	Rnf125	7.73952e-05	2.52583
ENSMUSG00000019851	Perp	0.00129677	2.52506
ENSMUSG00000042622	Maff	5.84887e-05	2.52443
ENSMUSG00000002289	Angptl4	7.82488e-06	2.51451
ENSMUSG00000067297	Ifit1bl2	0.00203548	2.51127
ENSMUSG00000047875	Gpr157	0.00156353	2.50644
ENSMUSG00000023243	Kcnk5	0.00228718	2.49926
ENSMUSG00000013539	Tango2	0.00458855	2.49836
ENSMUSG00000107451	Gm44421	0.00382195	2.49815
ENSMUSG00000005514	Por	0.000169948	2.4921
ENSMUSG00000060802	B2m	4.44212e-05	2.49116
ENSMUSG00000100975	Gm28875	0.000472772	2.48671
ENSMUSG00000074971	Fibin	3.78449e-06	2.48582
ENSMUSG00000105881	4932422M17Rik	5.5677e-05	2.48423
ENSMUSG00000073411	H2-D1	1.10293e-05	2.47942
ENSMUSG00000021025	Nfkbia	1.45175e-05	2.4599
ENSMUSG00000049502	Dtx3l	1.98652e-05	2.45309
ENSMUSG00000034614	Pik3ip1	0.00310437	2.4502
ENSMUSG00000079018	Ly6c1	2.72031e-05	2.44816
ENSMUSG00000024677	Ms4a6b	0.000512444	2.44199
ENSMUSG00000035877	Zhx3	0.00218516	2.44071
ENSMUSG00000022906	Parp9	2.82704e-05	2.43122
ENSMUSG00000106734	Gm20559	0.00154342	2.43075
ENSMUSG00000036833	Pnpla7	0.00173561	2.42684
ENSMUSG00000035948	Acss3	0.000413095	2.42335
ENSMUSG00000038074	Fkbp14	2.25158e-05	2.41945
ENSMUSG00000022584	Ly6c2	0.00305445	2.41429
ENSMUSG00000025509	Pnpla2	0.00205204	2.41155
ENSMUSG00000028645	Slc2a1	0.000141533	2.41071
ENSMUSG00000063286	Gm8995	0.000591766	2.40934
ENSMUSG00000105033	Gm43423	0.000725235	2.39868
ENSMUSG00000108601	Gm44645	0.000985927	2.39413
ENSMUSG00000042429	Adora1	0.00141827	2.38783
ENSMUSG00000012350	Ehf	0.00354204	2.38723
ENSMUSG00000048373	Fgfbp1	0.00291028	2.38657
ENSMUSG00000108286	Gm44224	0.00365075	2.38029
ENSMUSG00000020387	Jade2	0.00303968	2.37881
ENSMUSG00000018986	Slfn3	0.00214524	2.34684
ENSMUSG00000028121	Bcar3	0.00170627	2.33506
ENSMUSG00000037820	Tgm2	6.69093e-05	2.33005
ENSMUSG00000029722	Agfg2	0.000327618	2.32801
ENSMUSG00000055675	Kbtbd11	0.000542593	2.32215
ENSMUSG00000031605	Klhl2	0.000710726	2.31736
ENSMUSG00000028036	Ptgfr	0.00147933	2.30464
ENSMUSG00000090946	Ccdc71l	8.22014e-05	2.29953
ENSMUSG00000004864	Mapk13	0.000851173	2.29631
ENSMUSG00000039648	Kyat1	0.004569	2.29075
ENSMUSG00000056069	Otulinl	0.00026951	2.27584
ENSMUSG00000020689	Itgb3	0.000709523	2.27436
ENSMUSG00000031169	Porcn	0.000687281	2.26938
ENSMUSG00000025492	Ifitm3	0.000326475	2.24513
ENSMUSG00000010358	Ifi35	0.00109801	2.23631
ENSMUSG00000050777	Tmem37	0.000338936	2.23442
ENSMUSG00000091971	Hspa1a	0.00136287	2.23179
ENSMUSG00000026576	Atp1b1	0.00096518	2.22808
ENSMUSG00000048756	Foxo3	0.000582288	2.22453
ENSMUSG00000042515	Pwwp3b	0.00104951	2.21855
ENSMUSG00000076441	Ass1	0.00229576	2.2149
ENSMUSG00000004952	Rasa4	0.000566431	2.21296
ENSMUSG00000003134	Tbc1d8	2.32658e-05	2.2126
ENSMUSG00000030031	Kbtbd8	0.000396553	2.20929
ENSMUSG00000040253	Gbp7	0.000780991	2.20678
ENSMUSG00000038546	Ranbp9	6.45158e-05	2.20103
ENSMUSG00000022494	Shisa9	0.00462722	2.19957
ENSMUSG00000070407	Hs3st3b1	0.0028627	2.19862
ENSMUSG00000025780	Itih5	0.000485421	2.18549
ENSMUSG00000055609	Hba-x	0.00285452	2.17875
ENSMUSG00000073758	Sh3d21	9.35934e-06	2.177
ENSMUSG00000032010	Usp2	0.0030234	2.17389
ENSMUSG00000026840	Lamc3	0.00347666	2.17248
ENSMUSG00000025489	Ifitm5	0.00131957	2.16283
ENSMUSG00000071226	Cecr2	0.00429241	2.16208
ENSMUSG00000097462	9530026P05Rik	0.00266307	2.15117
ENSMUSG00000030351	Tspan11	7.99823e-05	2.14593
ENSMUSG00000002265	Peg3	0.000447407	2.14474
ENSMUSG00000029167	Ppargc1a	0.000542073	2.1434
ENSMUSG00000054150	Syne3	0.00350506	2.14221
ENSMUSG00000000275	Trim25	3.3325e-05	2.1388
ENSMUSG00000032437	Stt3b	0.000362144	2.13809
ENSMUSG00000025491	Ifitm1	0.000327738	2.13604
ENSMUSG00000056144	Trim34a	3.74298e-05	2.13243
ENSMUSG00000018076	Med13l	0.000644074	2.13042
ENSMUSG00000070691	Runx3	0.00324689	2.13042
ENSMUSG00000029223	Uchl1	0.00146204	2.12129
ENSMUSG00000061039	Olfr920	0.00438309	2.10275
ENSMUSG00000020080	Hkdc1	0.00267678	2.094
ENSMUSG00000027074	Slc43a3	0.000675613	2.08618
ENSMUSG00000102841	Gm38036	0.00442662	2.08161
ENSMUSG00000027692	Tnik	0.000696292	2.07619
ENSMUSG00000029231	Pdgfra	0.00481387	2.07424
ENSMUSG00000063268	Parp10	0.000274383	2.07062
ENSMUSG00000114584	Gm47694	0.00076797	2.06841
ENSMUSG00000031770	Herpud1	0.000498281	2.06758
ENSMUSG00000022479	Vdr	0.000410721	2.06623
ENSMUSG00000039943	Plcb4	0.00243783	2.06554
ENSMUSG00000046275	Trarg1	0.0042137	2.06508
ENSMUSG00000050556	Kcnb1	0.0020209	2.06348
ENSMUSG00000073565	Prr16	0.000230229	2.05885
ENSMUSG00000079419	Ms4a6c	0.000708174	2.05822
ENSMUSG00000044626	Liph	0.00350768	2.05717
ENSMUSG00000052854	Nrk	0.00328892	2.05666
ENSMUSG00000105442	Gm42614	0.0015968	2.04897
ENSMUSG00000072812	Ahnak2	0.00150835	2.04415
ENSMUSG00000021886	Gpr65	0.00208364	2.04245
ENSMUSG00000037904	Ankrd9	0.00460106	2.04231
ENSMUSG00000050105	Grrp1	0.00137369	2.04016
ENSMUSG00000078190	Dnm3os	3.73841e-05	2.0302
ENSMUSG00000026581	Sell	0.00195006	2.03014
ENSMUSG00000024679	Ms4a6d	0.00193044	2.02913
ENSMUSG00000029135	Fosl2	0.000875941	2.01662
ENSMUSG00000047446	Arl4a	0.000219593	2.01508
ENSMUSG00000029657	Hsph1	0.000145184	2.01444
ENSMUSG00000042510	AA986860	0.000918183	2.0143
ENSMUSG00000024302	Dtna	0.00238604	2.00962
ENSMUSG00000078349	AW011738	0.00259658	2.00589
ENSMUSG00000079523	Tmsb10	0.00153182	0.499924
ENSMUSG00000034911	Ushbp1	0.000340275	0.498491
ENSMUSG00000032648	Pygm	3.62797e-06	0.497401
ENSMUSG00000019966	Kitl	2.07193e-05	0.49559
ENSMUSG00000020099	Unc5b	0.00365196	0.495062
ENSMUSG00000085971	Gm15411	0.00292523	0.494698
ENSMUSG00000116656	Gm49708	0.000227075	0.494629
ENSMUSG00000063430	Wscd2	0.00012575	0.492781
ENSMUSG00000085882	2610507I01Rik	0.000317544	0.489914
ENSMUSG00000018451	6330403K07Rik	0.000798634	0.489731
ENSMUSG00000104291	A130071D04Rik	0.00117733	0.489208
ENSMUSG00000026395	Ptprc	0.000983922	0.488016
ENSMUSG00000053965	Pde5a	0.000859041	0.486213
ENSMUSG00000020381	Mrnip	0.000556001	0.485761
ENSMUSG00000104903	Gm43707	0.000350351	0.485755
ENSMUSG00000027009	Itga4	0.000455848	0.484558
ENSMUSG00000021624	Cd180	0.00124811	0.483678
ENSMUSG00000038402	Foxf2	0.00181579	0.482995
ENSMUSG00000047749	Zc3hav1l	0.00333248	0.482547
ENSMUSG00000102142	Gm26930	0.00212342	0.482533
ENSMUSG00000040289	Hey1	0.00125071	0.481952
ENSMUSG00000033763	Mtss2	0.000213425	0.481417
ENSMUSG00000105224	Gm3364	0.00120595	0.48085
ENSMUSG00000040151	Hs2st1	5.95973e-06	0.480397
ENSMUSG00000029335	Bmp3	0.000618455	0.479812
ENSMUSG00000049999	Ppp1r3d	0.00310273	0.479067
ENSMUSG00000013629	Cad	0.00228117	0.478271
ENSMUSG00000020577	Tspan13	5.01926e-06	0.478211
ENSMUSG00000042348	Arl15	0.000532336	0.478211
ENSMUSG00000051736	Fam229b	0.00200758	0.477681
ENSMUSG00000031129	Slc9a9	0.00348845	0.47745
ENSMUSG00000027574	Nkain4	0.00189885	0.476458
ENSMUSG00000043496	Tril	0.00247196	0.476451
ENSMUSG00000110914	Gm48611	0.00286399	0.476425
ENSMUSG00000050271	Prag1	0.000373444	0.476187
ENSMUSG00000031778	Cx3cl1	0.00385577	0.47589
ENSMUSG00000047261	Gap43	0.00320834	0.475468
ENSMUSG00000074207	Adh1	8.86349e-05	0.474053
ENSMUSG00000024300	Myo1f	0.000151762	0.473889
ENSMUSG00000038982	Bloc1s5	0.00012351	0.473436
ENSMUSG00000025017	Pik3ap1	0.00110915	0.473062
ENSMUSG00000106057	Gm43560	2.71951e-05	0.472249
ENSMUSG00000101451	Gm29430	0.00163412	0.471458
ENSMUSG00000024421	Lama3	0.000449309	0.47119
ENSMUSG00000031659	Adcy7	0.000741287	0.469176
ENSMUSG00000032698	Lmo2	6.27386e-05	0.469111
ENSMUSG00000034164	Emid1	0.0024107	0.466633
ENSMUSG00000003500	Impdh1	5.98683e-05	0.465864
ENSMUSG00000058806	Col13a1	0.000301764	0.465141
ENSMUSG00000041731	Pgm5	6.20825e-05	0.464336
ENSMUSG00000061119	Prcp	0.000244245	0.463313
ENSMUSG00000078122	F630028O10Rik	0.00285426	0.462601
ENSMUSG00000062960	Kdr	9.08926e-07	0.462357
ENSMUSG00000029375	Cxcl15	0.00284122	0.461243
ENSMUSG00000048911	Rnf24	6.82277e-05	0.460822
ENSMUSG00000035275	Raver2	0.00140131	0.45973
ENSMUSG00000030872	Gga2	0.000324827	0.458076
ENSMUSG00000030123	Plxnd1	0.000124614	0.457467
ENSMUSG00000019256	Ahr	3.84132e-05	0.457119
ENSMUSG00000029925	Tbxas1	0.00359274	0.456726
ENSMUSG00000015533	Itga2	0.00463922	0.456403
ENSMUSG00000044707	Ccnjl	0.000878155	0.455468
ENSMUSG00000036377	C530008M17Rik	0.00019624	0.454534
ENSMUSG00000058152	Chsy3	0.000345369	0.454313
ENSMUSG00000028497	Hacd4	0.000438025	0.454188
ENSMUSG00000063594	Gng8	0.0021545	0.454074
ENSMUSG00000039621	Prex1	0.00223333	0.452629
ENSMUSG00000038587	Akap12	3.16311e-05	0.451895
ENSMUSG00000110084	Gm45257	0.00144899	0.451889
ENSMUSG00000079259	Trim71	0.00402548	0.451513
ENSMUSG00000097636	Mirt1	0.00040902	0.450644
ENSMUSG00000112922	Gm47572	0.0011687	0.450269
ENSMUSG00000039883	Lrrc17	3.25961e-05	0.449839
ENSMUSG00000031636	Pdlim3	0.00123535	0.449695
ENSMUSG00000028399	Ptprd	0.000182962	0.44944
ENSMUSG00000024013	Fgd2	0.00209128	0.447935
ENSMUSG00000112571	Gm48207	0.00018946	0.447419
ENSMUSG00000106052	Gm43614	0.00165284	0.442779
ENSMUSG00000032363	Adamts7	0.00073189	0.440386
ENSMUSG00000109321	A330076H08Rik	0.00399032	0.439361
ENSMUSG00000103824	Gm38177	0.000787173	0.438607
ENSMUSG00000116673	A630089N07Rik	0.000424582	0.438218
ENSMUSG00000040693	Slco4c1	0.00159749	0.438023
ENSMUSG00000047434	Xxylt1	0.000717741	0.43632
ENSMUSG00000037151	Lrrc20	0.00176005	0.435855
ENSMUSG00000000416	Cttnbp2	0.0023818	0.4351
ENSMUSG00000004891	Nes	0.000992982	0.434835
ENSMUSG00000071042	Rasgrp3	0.000791142	0.433283
ENSMUSG00000117406	Ntn3	0.00308097	0.432958
ENSMUSG00000053199	Arhgap20	7.69489e-05	0.430242
ENSMUSG00000090053	Pakap	0.000531219	0.426152
ENSMUSG00000044229	Nxpe4	0.00221445	0.425284
ENSMUSG00000037754	Ppp1r16b	3.05153e-05	0.424784
ENSMUSG00000051515	Fam181b	0.000234058	0.42199
ENSMUSG00000021994	Wnt5a	0.00216793	0.421131
ENSMUSG00000058099	Nfam1	0.0011107	0.420821
ENSMUSG00000050234	Gja4	0.0010737	0.419971
ENSMUSG00000035566	Pcdh17	1.57058e-05	0.419284
ENSMUSG00000028874	Fgr	0.00340435	0.415898
ENSMUSG00000103390	Gm38301	0.00347865	0.414562
ENSMUSG00000106063	C030032O16Rik	0.00415098	0.413873
ENSMUSG00000086564	Cd101	0.000352297	0.412945
ENSMUSG00000026532	Spta1	0.00340119	0.412802
ENSMUSG00000047557	Lxn	0.00160569	0.41143
ENSMUSG00000016995	Matn4	0.000732396	0.410268
ENSMUSG00000026494	Kif26b	0.000861392	0.409104
ENSMUSG00000097617	Gm10687	0.000490942	0.408945
ENSMUSG00000024063	Lbh	1.87468e-05	0.4089
ENSMUSG00000071856	Mcc	0.000307	0.408373
ENSMUSG00000042834	Nrep	0.00166364	0.406932
ENSMUSG00000031673	Cdh11	0.000215798	0.406295
ENSMUSG00000090919	Pabpc4l	0.00235881	0.405873
ENSMUSG00000022902	Stfa2	0.0019401	0.405389
ENSMUSG00000015340	Cybb	5.40266e-05	0.405052
ENSMUSG00000068263	Efcc1	0.00303821	0.400268
ENSMUSG00000026172	Bcs1l	0.000579969	0.397862
ENSMUSG00000036334	Igsf10	0.00463082	0.397074
ENSMUSG00000083856	Gm13886	0.000292053	0.396936
ENSMUSG00000033350	Chst2	0.00154969	0.395086
ENSMUSG00000040710	St8sia4	0.000340995	0.395026
ENSMUSG00000042104	Uggt2	0.000532246	0.394003
ENSMUSG00000097187	Gm19426	0.00478005	0.392787
ENSMUSG00000026971	Itgb6	0.00107274	0.391412
ENSMUSG00000028076	Cd1d1	5.26094e-05	0.391407
ENSMUSG00000020177	9530003J23Rik	0.00140645	0.390317
ENSMUSG00000066842	Hmcn1	1.28608e-06	0.389415
ENSMUSG00000014813	Stc1	0.00196646	0.389291
ENSMUSG00000056054	S100a8	0.00262627	0.389086
ENSMUSG00000028864	Hgf	0.00348101	0.38866
ENSMUSG00000027200	Sema6d	0.000165539	0.387611
ENSMUSG00000022240	Ctnnd2	0.00177654	0.384827
ENSMUSG00000017007	Rbpjl	0.000792236	0.382449
ENSMUSG00000000290	Itgb2	0.000429756	0.381655
ENSMUSG00000026980	Ly75	0.00105678	0.378383
ENSMUSG00000054459	Vsnl1	0.00233492	0.377048
ENSMUSG00000079547	H2-DMb1	0.00127319	0.376166
ENSMUSG00000020598	Nrcam	0.00290686	0.375176
ENSMUSG00000017652	Cd40	0.000186026	0.374516
ENSMUSG00000050640	Tmem150c	0.00143879	0.374117
ENSMUSG00000102037	Bcl2a1a	0.00121044	0.37291
ENSMUSG00000046916	Myct1	0.000314847	0.372703
ENSMUSG00000051359	Ncald	0.000154954	0.372027
ENSMUSG00000000489	Pdgfb	0.00141338	0.371105
ENSMUSG00000003070	Efna2	0.00483295	0.370853
ENSMUSG00000015627	Gata5	0.00134812	0.370216
ENSMUSG00000024027	Glp1r	2.59956e-05	0.370011
ENSMUSG00000027380	Acoxl	0.0026812	0.369637
ENSMUSG00000022435	Upk3a	0.0022456	0.368205
ENSMUSG00000050022	Amz1	2.05172e-05	0.362411
ENSMUSG00000028634	Hivep3	0.000178904	0.360472
ENSMUSG00000000359	Rem1	0.00447495	0.358141
ENSMUSG00000021701	Plk2	0.00417208	0.356778
ENSMUSG00000051506	Wdfy4	0.00079526	0.355924
ENSMUSG00000005124	Ccn4	0.00321185	0.355889
ENSMUSG00000048126	Col6a3	0.000526401	0.355061
ENSMUSG00000017754	Pltp	5.30775e-05	0.354653
ENSMUSG00000045312	Lhfpl2	0.000471723	0.353103
ENSMUSG00000113941	Gm35755	0.00389518	0.352452
ENSMUSG00000000244	Tspan32	0.00257143	0.351043
ENSMUSG00000052133	Sema5b	5.87406e-05	0.350542
ENSMUSG00000026981	Il1rn	0.00309014	0.34993
ENSMUSG00000024177	Nme4	0.00291509	0.349673
ENSMUSG00000094733	Csta3	0.00420686	0.349281
ENSMUSG00000112056	Gm48181	0.00230737	0.346162
ENSMUSG00000063445	Nmral1	0.00387012	0.344922
ENSMUSG00000031253	Srpx2	0.000655	0.343143
ENSMUSG00000052516	Robo2	0.000285906	0.340612
ENSMUSG00000057706	Mex3b	0.00424157	0.34039
ENSMUSG00000041594	Tmtc4	0.00082752	0.339302
ENSMUSG00000000402	Egfl6	0.000930029	0.337973
ENSMUSG00000005089	Slc1a2	0.000879772	0.33576
ENSMUSG00000010142	Tnfrsf13b	0.00132427	0.332757
ENSMUSG00000067279	Ppp1r3c	0.000271198	0.332112
ENSMUSG00000024610	Cd74	0.00315521	0.330949
ENSMUSG00000007279	Scube2	0.000476678	0.328285
ENSMUSG00000059921	Unc5c	0.000264945	0.325336
ENSMUSG00000064267	Hvcn1	0.00421619	0.324921
ENSMUSG00000034634	Ly6d	0.00455865	0.323518
ENSMUSG00000056071	S100a9	0.00153136	0.323335
ENSMUSG00000054905	Stfa3	0.00465123	0.321164
ENSMUSG00000042436	Mfap4	0.00126406	0.320799
ENSMUSG00000020774	Aspa	0.000571957	0.320026
ENSMUSG00000051314	Ffar2	0.000342647	0.319773
ENSMUSG00000043501	Lgals2	0.0029732	0.318941
ENSMUSG00000022376	Adcy8	0.0034068	0.317789
ENSMUSG00000115095	Gm49311	0.000409082	0.317692
ENSMUSG00000028364	Tnc	0.00435228	0.315624
ENSMUSG00000097430	Gm10544	0.00349468	0.315196
ENSMUSG00000017737	Mmp9	0.00140087	0.314881
ENSMUSG00000027070	Lrp2	0.00264533	0.313679
ENSMUSG00000031558	Slit2	0.000408788	0.313635
ENSMUSG00000117499	Gm50010	0.00242648	0.313383
ENSMUSG00000039013	Siglecf	0.00040473	0.311063
ENSMUSG00000066682	Pilrb2	0.00255428	0.307283
ENSMUSG00000034324	Tmem132c	2.17049e-05	0.30486
ENSMUSG00000028351	Brinp1	0.00202612	0.30223
ENSMUSG00000071562	Stfa1	0.00115679	0.301899
ENSMUSG00000039476	Prrx2	0.0024846	0.301005
ENSMUSG00000103197	Gm37642	0.000908666	0.298251
ENSMUSG00000113764	Gm48617	0.000352948	0.297826
ENSMUSG00000026548	Slamf9	0.00427524	0.289967
ENSMUSG00000063600	Egfem1	0.00330527	0.286423
ENSMUSG00000105184	Gm42537	0.00196372	0.284504
ENSMUSG00000108932	Gm31463	7.46199e-05	0.283594
ENSMUSG00000104263	9430062P05Rik	0.000737156	0.283398
ENSMUSG00000026870	Cutal	0.000599397	0.283178
ENSMUSG00000025784	Clec3b	0.000212705	0.282762
ENSMUSG00000105502	Gm42536	0.00135122	0.282421
ENSMUSG00000055235	Wdr86	0.00220312	0.27705
ENSMUSG00000028681	Ptch2	0.00483074	0.274014
ENSMUSG00000053063	Clec12a	0.000263845	0.273869
ENSMUSG00000039304	Tnfsf10	0.000925955	0.272865
ENSMUSG00000079671	2610203C22Rik	0.00392873	0.272589
ENSMUSG00000057123	Gja5	0.00409006	0.268799
ENSMUSG00000097275	Gm26648	0.000748596	0.268096
ENSMUSG00000015354	Pcolce2	0.000254488	0.268088
ENSMUSG00000036144	Meox2	0.00390254	0.266502
ENSMUSG00000010797	Wnt2	0.000852278	0.264544
ENSMUSG00000078640	Gm11627	0.00330487	0.263885
ENSMUSG00000061353	Cxcl12	0.000167305	0.262135
ENSMUSG00000027848	Olfml3	0.000141885	0.260371
ENSMUSG00000028024	Enpep	0.00106497	0.258157
ENSMUSG00000033491	Prss35	0.000196827	0.256793
ENSMUSG00000006542	Prkag3	0.00044644	0.255133
ENSMUSG00000094910	D430019H16Rik	0.0023699	0.254645
ENSMUSG00000031780	Ccl17	0.00359156	0.254296
ENSMUSG00000071561	Cstdc5	0.000892182	0.248956
ENSMUSG00000015852	Fcrls	0.00320525	0.248555
ENSMUSG00000105906	Iglc1	0.00247487	0.248304
ENSMUSG00000050541	Adra1b	0.00401452	0.246183
ENSMUSG00000105086	Gm42534	0.000907652	0.245256
ENSMUSG00000052336	Cx3cr1	4.3762e-05	0.243764
ENSMUSG00000022229	Atp12a	0.00255178	0.242989
ENSMUSG00000116740	Gm49659	0.00113492	0.242914
ENSMUSG00000079594	Cstdc6	8.62607e-05	0.242094
ENSMUSG00000068373	D430041D05Rik	0.000559963	0.240889
ENSMUSG00000026676	Ccdc3	4.66723e-06	0.233048
ENSMUSG00000060586	H2-Eb1	0.00150602	0.231493
ENSMUSG00000049281	Scn3b	7.05365e-06	0.229509
ENSMUSG00000036594	H2-Aa	0.00169937	0.225419
ENSMUSG00000024517	Grp	0.00342526	0.225278
ENSMUSG00000035456	Prdm8	0.00195391	0.224107
ENSMUSG00000030048	Gkn3	0.00264313	0.219291
ENSMUSG00000050493	Fam167b	0.000164414	0.214719
ENSMUSG00000049723	Mmp12	1.64874e-05	0.214406
ENSMUSG00000057457	Phex	0.000223436	0.213283
ENSMUSG00000063193	Cd300lb	0.00259349	0.206441
ENSMUSG00000041757	Plekha6	0.000225548	0.20417
ENSMUSG00000046245	Pilra	3.03878e-05	0.197897
ENSMUSG00000086283	2810433D01Rik	0.00410614	0.197858
ENSMUSG00000042379	Esm1	0.00197455	0.188143
ENSMUSG00000073421	H2-Ab1	0.000764296	0.186768
ENSMUSG00000036526	Card11	0.00142876	0.174648
ENSMUSG00000038094	Atp13a4	0.000179091	0.174387
ENSMUSG00000027398	Il1b	0.00139809	0.17201
ENSMUSG00000030162	Olr1	2.54686e-05	0.161851
ENSMUSG00000072596	Ear2	1.98261e-05	0.148167
ENSMUSG00000052316	Lrrc15	0.000165442	0.147358
ENSMUSG00000034810	Scn7a	2.9221e-05	0.146069
ENSMUSG00000054488	Gm9946	0.00311988	0.144714
ENSMUSG00000024600	Slc27a6	0.000460981	0.140863
ENSMUSG00000079293	Clec7a	0.000439535	0.135603
ENSMUSG00000037379	Spon2	0.000368506	0.134427
ENSMUSG00000037010	Apln	0.000645554	0.132056
ENSMUSG00000044461	Shisa2	0.00382568	0.125585
ENSMUSG00000030789	Itgax	0.00248739	0.121116
ENSMUSG00000074505	Fat3	0.000301733	0.120782
ENSMUSG00000027849	Syt6	0.000989441	0.120103
ENSMUSG00000030854	Ptpn5	0.0042693	0.112644
ENSMUSG00000072601	Ear1	0.000201518	0.104748
ENSMUSG00000045589	Frrs1l	0.00184314	0.0995635
ENSMUSG00000109203	Gm32849	0.000389946	0.0728625

## Sheet: Brain
Brain
Ensembl ID	Gene Symbol	p-value	fold change
ENSMUSG00000047798	Cd300lf	0.000443463	20.8504
ENSMUSG00000026822	Lcn2	0.00462825	19.6925
ENSMUSG00000034459	Ifit1	6.08131e-05	14.778
ENSMUSG00000078921	Tgtp2	0.00461511	13.5482
ENSMUSG00000029561	Oasl2	2.12742e-05	12.3377
ENSMUSG00000026390	Marco	0.00238473	11.6306
ENSMUSG00000029605	Oas1b	0.000532598	9.74036
ENSMUSG00000073555	Gm4951	0.000577027	9.71002
ENSMUSG00000074896	Ifit3	0.000423332	9.64913
ENSMUSG00000028037	Ifi44	3.50122e-06	9.34245
ENSMUSG00000040026	Saa3	0.0012039	9.30077
ENSMUSG00000030107	Usp18	0.00015718	9.2829
ENSMUSG00000078922	Tgtp1	0.00159421	8.83956
ENSMUSG00000052776	Oas1a	0.00162078	8.60291
ENSMUSG00000062488	Ifit3b	0.000905013	8.47977
ENSMUSG00000116639	Gm49730	0.00101827	8.35187
ENSMUSG00000043263	Ifi209	0.0120787	7.7287
ENSMUSG00000015854	Cd5l	0.0232876	7.67824
ENSMUSG00000066861	Oas1g	4.99472e-05	7.44386
ENSMUSG00000041827	Oasl1	4.27766e-05	7.36507
ENSMUSG00000037849	Ifi206	0.000175288	7.25173
ENSMUSG00000037921	Ddx60	0.000392942	6.81765
ENSMUSG00000079017	Ifi27l2a	1.00394e-05	6.76552
ENSMUSG00000090942	F830016B08Rik	0.00172749	6.58188
ENSMUSG00000073491	Ifi213	0.0108908	6.56707
ENSMUSG00000082292	Gm12250	0.000690614	6.54583
ENSMUSG00000033355	Rtp4	5.02677e-05	6.44386
ENSMUSG00000105843	Gm19439	0.00251385	6.34029
ENSMUSG00000040483	Xaf1	0.00251242	6.32976
ENSMUSG00000054072	Iigp1	0.000166132	6.29443
ENSMUSG00000075602	Ly6a	0.00060887	6.27613
ENSMUSG00000103560	Gm38070	0.000208358	6.24683
ENSMUSG00000085696	Hoxaas3	0.014109	6.22651
ENSMUSG00000037798	Mat1a	0.00382376	6.18393
ENSMUSG00000086866	4930512H18Rik	0.00514022	5.69097
ENSMUSG00000083365	Gm12895	0.00167534	5.5901
ENSMUSG00000098934	Gm18853	0.000600785	5.54668
ENSMUSG00000085977	Gm5970	0.00109804	5.4955
ENSMUSG00000033860	Fgg	0.040027	5.44629
ENSMUSG00000023341	Mx2	0.0017228	5.39772
ENSMUSG00000025498	Irf7	0.000162452	5.32978
ENSMUSG00000113737	BB123696	0.0424354	5.28737
ENSMUSG00000078606	Gm4070	0.000105139	5.24212
ENSMUSG00000045868	Gvin1	1.75034e-05	5.00545
ENSMUSG00000026104	Stat1	0.000351971	4.96167
ENSMUSG00000032690	Oas2	0.0107583	4.86082
ENSMUSG00000027514	Zbp1	0.00835701	4.84132
ENSMUSG00000043740	B430306N03Rik	0.0219444	4.77872
ENSMUSG00000096962	Gm26622	0.02275	4.77475
ENSMUSG00000068245	Phf11d	0.00116922	4.765
ENSMUSG00000004328	Hif3a	2.26791e-05	4.73627
ENSMUSG00000046879	Irgm1	0.000829718	4.73225
ENSMUSG00000114057	Gm31450	0.00203264	4.71906
ENSMUSG00000029321	Slc10a6	0.00355713	4.71383
ENSMUSG00000078920	Ifi47	0.00189846	4.6928
ENSMUSG00000026222	Sp100	3.27703e-05	4.65498
ENSMUSG00000099569	Gm18301	0.0003744	4.60476
ENSMUSG00000019278	Dpep1	0.0118682	4.4299
ENSMUSG00000020641	Rsad2	0.0017619	4.36937
ENSMUSG00000035692	Isg15	6.24869e-05	4.34077
ENSMUSG00000034422	Parp14	7.93184e-05	4.306
ENSMUSG00000106421	Gm9645	0.001822	4.29103
ENSMUSG00000090215	Trim34b	4.07711e-05	4.23555
ENSMUSG00000000386	Mx1	0.016858	4.20637
ENSMUSG00000042474	Fcmr	0.00469232	4.19094
ENSMUSG00000046718	Bst2	0.000834845	4.1253
ENSMUSG00000108807	4833404L02Rik	0.00709956	4.11673
ENSMUSG00000078763	Slfn1	0.0234151	4.08851
ENSMUSG00000063903	Klk1	0.023488	4.08808
ENSMUSG00000048489	Depp1	0.00470825	4.08341
ENSMUSG00000043085	Tmem82	0.000304999	4.08164
ENSMUSG00000029322	Plac8	0.00337486	4.0519
ENSMUSG00000000204	Slfn4	0.00847354	4.04559
ENSMUSG00000028268	Gbp3	0.000562082	4.04244
ENSMUSG00000030921	Trim30a	0.000354869	4.0043
ENSMUSG00000034855	Cxcl10	0.00519544	3.97843
ENSMUSG00000083796	Gm13369	0.0271418	3.96955
ENSMUSG00000086767	Gm13070	0.0370459	3.90609
ENSMUSG00000099241	Gm18852	0.000168252	3.90102
ENSMUSG00000055413	H2-Q5	0.0239591	3.84818
ENSMUSG00000099757	BE692007	0.0250355	3.84078
ENSMUSG00000029112	Nkx1-1	0.0372688	3.80086
ENSMUSG00000035208	Slfn8	0.000840623	3.78489
ENSMUSG00000042045	Sln	0.00852786	3.76291
ENSMUSG00000084261	Rpl36a-ps4	0.00739954	3.67317
ENSMUSG00000116826	Gm49682	0.0252671	3.6552
ENSMUSG00000072620	Slfn2	0.000357924	3.63379
ENSMUSG00000073489	Ifi204	0.00484505	3.62329
ENSMUSG00000070327	Rnf213	3.74821e-06	3.6025
ENSMUSG00000078853	Igtp	0.00213351	3.60175
ENSMUSG00000033880	Lgals3bp	0.00105401	3.56945
ENSMUSG00000044544	4921513I03Rik	0.0282228	3.53491
ENSMUSG00000026072	Il1r1	4.47918e-06	3.52452
ENSMUSG00000092201	A530058N18Rik	0.0228966	3.50308
ENSMUSG00000059089	Fcgr4	0.00105236	3.48178
ENSMUSG00000111398	D330037F02Rik	0.000313519	3.45456
ENSMUSG00000049502	Dtx3l	0.000204719	3.4392
ENSMUSG00000111509	Gm47266	0.00865955	3.43575
ENSMUSG00000024903	Lao1	0.000983466	3.40936
ENSMUSG00000026896	Ifih1	0.00013729	3.38886
ENSMUSG00000021750	Fam107a	0.000741108	3.37497
ENSMUSG00000002847	Pla1a	0.00228416	3.34812
ENSMUSG00000032487	Ptgs2	0.00598868	3.34765
ENSMUSG00000069874	Irgm2	0.00711678	3.33809
ENSMUSG00000026536	Ifi211	0.0171853	3.32205
ENSMUSG00000105063	Gm43488	0.0130388	3.30603
ENSMUSG00000024066	Xdh	0.00321292	3.30454
ENSMUSG00000028270	Gbp2	0.00272731	3.23457
ENSMUSG00000081488	Gm15368	0.0303025	3.23312
ENSMUSG00000085199	Gm15346	0.0436943	3.20606
ENSMUSG00000058430	Rpl27a-ps2	0.00429687	3.18595
ENSMUSG00000000690	Hoxb6	0.0454441	3.17136
ENSMUSG00000071068	Treml2	0.00596145	3.16932
ENSMUSG00000095843	Gm26491	0.032973	3.16932
ENSMUSG00000061232	H2-K1	0.000198857	3.14983
ENSMUSG00000101389	Ms4a4a	0.0117785	3.13497
ENSMUSG00000117980	Gm30571	0.0186827	3.13165
ENSMUSG00000064960	Gm24406	0.0407958	3.12141
ENSMUSG00000087662	Gm11373	0.0343356	3.10561
ENSMUSG00000106558	Gm5552	0.0488161	3.03422
ENSMUSG00000104713	Gbp6	0.0119957	2.99629
ENSMUSG00000073409	H2-Q6	0.00101646	2.97796
ENSMUSG00000028001	Fga	0.0317015	2.96781
ENSMUSG00000037095	Lrg1	0.00428642	2.96216
ENSMUSG00000020429	Igfbp1	0.0149191	2.95842
ENSMUSG00000054662	Ano9	0.0453331	2.93987
ENSMUSG00000026358	Rgs1	0.0225435	2.93813
ENSMUSG00000025492	Ifitm3	0.00092437	2.89889
ENSMUSG00000095457	Gm8989	0.000114015	2.89372
ENSMUSG00000057596	Trim30d	0.00112483	2.89046
ENSMUSG00000022906	Parp9	0.00044584	2.88256
ENSMUSG00000079018	Ly6c1	0.00103576	2.87592
ENSMUSG00000037686	Aspg	0.00159445	2.87069
ENSMUSG00000001773	Folh1	0.00622128	2.82436
ENSMUSG00000112258	Gm10165	0.048369	2.80568
ENSMUSG00000002325	Irf9	0.000510464	2.8033
ENSMUSG00000073902	Gm1966	0.000798941	2.80213
ENSMUSG00000117816	Gm50360	0.0483989	2.76126
ENSMUSG00000073490	Ifi207	6.95691e-05	2.74946
ENSMUSG00000105504	Gbp5	4.3317e-05	2.73933
ENSMUSG00000035929	H2-Q4	0.000740488	2.72967
ENSMUSG00000095649	Gm8979	0.00182205	2.72201
ENSMUSG00000105096	Gbp10	0.00504565	2.70907
ENSMUSG00000056144	Trim34a	0.00237019	2.67706
ENSMUSG00000067212	H2-T23	0.000291147	2.66226
ENSMUSG00000091649	Phf11b	0.0293472	2.65043
ENSMUSG00000082377	Gm14415	0.0234694	2.63463
ENSMUSG00000024677	Ms4a6b	0.000912726	2.6016
ENSMUSG00000038007	Acer2	0.000680524	2.59552
ENSMUSG00000027322	Siglec1	0.000138768	2.58923
ENSMUSG00000065847	Gm25188	0.00495619	2.583
ENSMUSG00000110905	Gm48007	0.0358715	2.57938
ENSMUSG00000079419	Ms4a6c	5.42139e-05	2.57153
ENSMUSG00000092131	BC050972	0.000358374	2.56859
ENSMUSG00000073418	C4b	0.0149954	2.55788
ENSMUSG00000110414	Gm45481	0.00423518	2.55567
ENSMUSG00000117678	Gm50219	0.00919939	2.55226
ENSMUSG00000074151	Nlrc5	0.00117698	2.53991
ENSMUSG00000080710	Gm8107	0.0487853	2.52542
ENSMUSG00000040253	Gbp7	0.00249005	2.52455
ENSMUSG00000029798	Herc6	0.001621	2.51372
ENSMUSG00000077569	Gm24608	0.00341074	2.5039
ENSMUSG00000118520	AC140192.1	0.00784113	2.49973
ENSMUSG00000111118	Gm6545	0.0225383	2.4977
ENSMUSG00000048534	Jaml	0.0110524	2.48643
ENSMUSG00000021367	Edn1	0.00046064	2.48174
ENSMUSG00000060030	Olfr317	0.0374341	2.46925
ENSMUSG00000066363	Serpina3f	0.00982478	2.46913
ENSMUSG00000101501	Rps27a-ps1	0.0205875	2.46045
ENSMUSG00000063286	Gm8995	0.00578814	2.44702
ENSMUSG00000001123	Lgals9	0.00323579	2.4244
ENSMUSG00000007480	Mc5r	0.00223885	2.42246
ENSMUSG00000097595	1500002F19Rik	0.0136725	2.41869
ENSMUSG00000112124	Gm19056	0.0373382	2.40994
ENSMUSG00000109305	Smim38	0.00851986	2.40865
ENSMUSG00000008874	Clec3a	0.0426545	2.40248
ENSMUSG00000040296	Ddx58	0.00232025	2.39666
ENSMUSG00000045551	Fpr1	0.0172606	2.38903
ENSMUSG00000045730	Adrb2	0.00423064	2.38833
ENSMUSG00000047746	Fbxo40	0.00328263	2.38452
ENSMUSG00000118225	Gm31854	0.0372509	2.38167
ENSMUSG00000060550	H2-Q7	0.00965531	2.37376
ENSMUSG00000118040	Gm36602	0.00462066	2.36178
ENSMUSG00000116910	Gm49670	0.00301541	2.35618
ENSMUSG00000096647	Tmem41b-ps	0.0116826	2.35255
ENSMUSG00000111439	Gm47633	0.0134081	2.35255
ENSMUSG00000105973	Gm42881	0.000222645	2.34027
ENSMUSG00000000275	Trim25	0.000177041	2.33011
ENSMUSG00000024679	Ms4a6d	0.00896786	2.32535
ENSMUSG00000044997	E130304I02Rik	0.0329522	2.31948
ENSMUSG00000102160	Gm36944	0.0176902	2.31145
ENSMUSG00000064536	Gm23615	0.00364033	2.31097
ENSMUSG00000118492	AC121143.1	0.00195425	2.30501
ENSMUSG00000064215	Ifi27	0.000669846	2.29919
ENSMUSG00000086564	Cd101	0.00271507	2.29768
ENSMUSG00000030159	Clec1b	0.0033988	2.29541
ENSMUSG00000019905	Gprc6a	0.00319638	2.28834
ENSMUSG00000060802	B2m	0.00223309	2.27983
ENSMUSG00000028862	Map3k6	0.00119254	2.27202
ENSMUSG00000063672	Nkx6-3	0.0293785	2.26679
ENSMUSG00000054404	Slfn5	0.00110293	2.25586
ENSMUSG00000108786	Gm8309	0.0377558	2.2477
ENSMUSG00000071001	Hrct1	0.0456928	2.24276
ENSMUSG00000110077	Gm45632	0.0198627	2.24264
ENSMUSG00000086683	Gm12867	0.000689447	2.24163
ENSMUSG00000031803	B3gnt3	0.0462147	2.24156
ENSMUSG00000068246	Apol9b	0.0409445	2.22966
ENSMUSG00000086341	Gm15932	0.038263	2.21756
ENSMUSG00000030711	Sult1a1	0.000265878	2.21564
ENSMUSG00000097519	4930558J18Rik	0.0424626	2.21445
ENSMUSG00000021903	Galnt15	0.0160851	2.21227
ENSMUSG00000078442	Ccdc105	0.0487766	2.20759
ENSMUSG00000064403	Gm23928	0.0440842	2.20756
ENSMUSG00000022455	Wbp2nl	0.0222802	2.1987
ENSMUSG00000085068	Gm15895	0.013089	2.19508
ENSMUSG00000111368	Gm47889	0.0412226	2.19322
ENSMUSG00000085505	Gm12868	0.023184	2.19014
ENSMUSG00000101700	Gm29359	0.00894674	2.1887
ENSMUSG00000028645	Slc2a1	0.00165983	2.18859
ENSMUSG00000032845	Alpk2	0.022407	2.18177
ENSMUSG00000038507	Parp12	0.00239037	2.1766
ENSMUSG00000068614	Actc1	0.024109	2.17528
ENSMUSG00000069074	Gm10258	0.0224671	2.1743
ENSMUSG00000044583	Tlr7	0.00041132	2.17422
ENSMUSG00000033538	Casp4	0.0338502	2.17012
ENSMUSG00000082027	Gm11416	0.0453822	2.16471
ENSMUSG00000024079	Eif2ak2	0.00413487	2.1598
ENSMUSG00000020427	Igfbp3	0.000790749	2.15846
ENSMUSG00000107140	Gm43811	0.000179653	2.15588
ENSMUSG00000040775	Gm9772	0.0129123	2.152
ENSMUSG00000080937	Gm13510	0.00594854	2.14362
ENSMUSG00000079165	Sap25	0.0367299	2.14332
ENSMUSG00000091730	Gm17230	0.0124279	2.14125
ENSMUSG00000067524	Olfr1428	0.0288411	2.13795
ENSMUSG00000093386	1700120O09Rik	0.0094586	2.1378
ENSMUSG00000099005	Mir6398	0.0270705	2.12701
ENSMUSG00000071637	Cebpd	7.25916e-05	2.1216
ENSMUSG00000110067	6330411D24Rik	0.016912	2.11334
ENSMUSG00000022014	Epsti1	0.00805824	2.1088
ENSMUSG00000049537	Tecrl	0.0373287	2.10391
ENSMUSG00000038572	Bpifb5	0.0255929	2.10173
ENSMUSG00000058163	Gm5431	0.0161454	2.09852
ENSMUSG00000015950	Ncf1	0.000791395	2.08782
ENSMUSG00000030966	Trim21	0.00285642	2.0832
ENSMUSG00000077338	Gm23294	0.0073237	2.08179
ENSMUSG00000086372	Gm16246	0.0243626	2.0747
ENSMUSG00000016024	Lbp	0.000930218	2.06669
ENSMUSG00000017830	Dhx58	0.000789214	2.04542
ENSMUSG00000031289	Il13ra2	0.0244982	2.03468
ENSMUSG00000051503	Gm6583	0.0171082	2.03038
ENSMUSG00000066258	Trim12a	0.00731471	2.02894
ENSMUSG00000056632	Dsg3	0.0385451	2.01587
ENSMUSG00000028259	Fhl5	0.0334832	2.01566
ENSMUSG00000023159	Psg29	0.0128902	2.01346
ENSMUSG00000060441	Trim5	0.0107677	2.01293
ENSMUSG00000029826	Zc3hav1	0.00298047	2.01018
ENSMUSG00000017652	Cd40	0.0332975	0.499922
ENSMUSG00000093650	Gm20631	0.00276747	0.499844
ENSMUSG00000088631	Gm22311	0.00522611	0.496822
ENSMUSG00000040314	Ctsg	0.0383258	0.494717
ENSMUSG00000117666	Gm550	0.0428127	0.493664
ENSMUSG00000068680	Gm10248	0.000482688	0.492937
ENSMUSG00000020884	Asgr1	0.0112741	0.492843
ENSMUSG00000048582	Gja3	0.00302724	0.488947
ENSMUSG00000112502	Gm46194	0.0340493	0.488752
ENSMUSG00000055771	Gm7936	0.000141233	0.48816
ENSMUSG00000115656	4930556J02Rik	0.00517679	0.487416
ENSMUSG00000079685	Ulbp1	0.000352149	0.483136
ENSMUSG00000076120	Mir551b	0.0136416	0.481848
ENSMUSG00000091821	Srsx	0.047081	0.481606
ENSMUSG00000071341	Egr4	0.0213714	0.480855
ENSMUSG00000114491	A230103O09Rik	0.0114472	0.479674
ENSMUSG00000032380	Dapk2	0.000886928	0.475544
ENSMUSG00000083900	Gm13294	0.0134178	0.474671
ENSMUSG00000044534	Ackr2	0.0334248	0.474531
ENSMUSG00000097766	5730420D15Rik	0.0273743	0.473652
ENSMUSG00000110427	4933406B17Rik	0.02739	0.472996
ENSMUSG00000079677	Fdx2	0.0266625	0.471989
ENSMUSG00000109473	B930025P03Rik	0.00603879	0.469468
ENSMUSG00000106296	4632404M16Rik	0.0215195	0.468233
ENSMUSG00000059900	Tmem40	0.0464192	0.466856
ENSMUSG00000014725	Adam28	0.0381952	0.466848
ENSMUSG00000004341	Gpx6	0.0370395	0.46479
ENSMUSG00000073795	Spef1l	0.00308793	0.464017
ENSMUSG00000041193	Pla2g5	0.0199726	0.46376
ENSMUSG00000031452	1700029H14Rik	0.0108393	0.461723
ENSMUSG00000113769	5033406O09Rik	0.0466682	0.46106
ENSMUSG00000054161	Fam83e	0.0123773	0.459735
ENSMUSG00000104823	Gm43182	0.016329	0.454846
ENSMUSG00000083505	Gm7541	0.0161427	0.454744
ENSMUSG00000084193	Gm6823	0.00121173	0.453029
ENSMUSG00000019787	Trdn	0.0213071	0.452104
ENSMUSG00000083193	4930595D18Rik	0.020217	0.449907
ENSMUSG00000096001	2610528A11Rik	0.0290825	0.446862
ENSMUSG00000031382	Asb11	0.0464848	0.446691
ENSMUSG00000073400	Trim10	0.00153572	0.446072
ENSMUSG00000029373	Pf4	0.00228935	0.445346
ENSMUSG00000113510	Gm7239	0.0165152	0.444298
ENSMUSG00000112105	Rps7-ps2	0.00962318	0.443183
ENSMUSG00000024440	Pcdh12	0.00291562	0.442071
ENSMUSG00000028836	Slc30a2	0.0110037	0.441604
ENSMUSG00000065158	Gm25483	0.0026367	0.44113
ENSMUSG00000109016	Gm44647	0.0295259	0.440626
ENSMUSG00000092577	Gm7393	0.0453124	0.44048
ENSMUSG00000081350	Gm5388	0.0210393	0.439139
ENSMUSG00000083859	Gm12003	0.0303753	0.437916
ENSMUSG00000015890	Amdhd1	0.0193697	0.437711
ENSMUSG00000111828	D830035M03Rik	0.0125768	0.433116
ENSMUSG00000081813	Gm12806	0.0159796	0.43158
ENSMUSG00000044468	Tent5c	0.00119891	0.42996
ENSMUSG00000040950	Mgl2	0.0161301	0.428413
ENSMUSG00000118410	AC139347.1	0.044541	0.427694
ENSMUSG00000058581	Gm5801	0.00680468	0.42569
ENSMUSG00000116499	Gm7318	0.0159039	0.42264
ENSMUSG00000093579	Gm20036	0.0391043	0.421769
ENSMUSG00000053615	Gm9913	0.000817779	0.421367
ENSMUSG00000023802	Nox3	0.042992	0.419386
ENSMUSG00000111661	Gm46142	0.0352172	0.417537
ENSMUSG00000113124	Gm47193	0.0484896	0.416568
ENSMUSG00000102372	A430050A11Rik	0.0465906	0.41603
ENSMUSG00000037379	Spon2	0.00142953	0.415077
ENSMUSG00000093132	Gm25993	0.0276484	0.412739
ENSMUSG00000054988	Agtr1b	0.020362	0.41241
ENSMUSG00000044338	Aplnr	0.00214278	0.408745
ENSMUSG00000085171	D830026I12Rik	0.0154232	0.406781
ENSMUSG00000083176	D11Bhm181e	0.00586905	0.405571
ENSMUSG00000095663	Gm2310	0.0416185	0.405261
ENSMUSG00000079071	Slc28a2b	0.0448602	0.404511
ENSMUSG00000042179	Pnliprp1	0.00744149	0.403992
ENSMUSG00000051839	Gypa	0.00378087	0.403237
ENSMUSG00000036596	Cpz	0.0398657	0.402051
ENSMUSG00000017737	Mmp9	0.000570659	0.401772
ENSMUSG00000115463	Gm49356	0.0305911	0.400001
ENSMUSG00000087596	Gm11715	0.0486663	0.390623
ENSMUSG00000118305	Gm50131	0.0192385	0.385152
ENSMUSG00000062545	Tlr12	0.00242167	0.379501
ENSMUSG00000097762	4732463B04Rik	0.019701	0.374802
ENSMUSG00000067571	Ms4a15	0.0436334	0.368932
ENSMUSG00000031170	Slc38a5	0.00018658	0.368817
ENSMUSG00000036446	Lum	0.016111	0.366136
ENSMUSG00000039981	Zc3h12d	0.0363465	0.365755
ENSMUSG00000032053	Pou2af1	0.00217533	0.354732
ENSMUSG00000004814	Ccl24	0.00523388	0.353535
ENSMUSG00000106963	Gm8675	0.00455066	0.347886
ENSMUSG00000044378	Slc15a5	0.0350072	0.347197
ENSMUSG00000044086	Lmod3	0.0261527	0.33633
ENSMUSG00000021751	Acox2	0.0204011	0.334047
ENSMUSG00000117487	Gm50062	0.00500581	0.330134
ENSMUSG00000082252	Gm11204	0.0284035	0.327071
ENSMUSG00000108175	Gm16499	0.0133751	0.325279
ENSMUSG00000113637	Gm7049	0.0370079	0.318204
ENSMUSG00000117907	Gm50142	0.0428227	0.310327
ENSMUSG00000035191	Rfpl4	0.00281338	0.308801
ENSMUSG00000085482	A230083N12Rik	0.033606	0.308074
ENSMUSG00000011486	Slc25a41	0.00135975	0.307957
ENSMUSG00000081611	Gm13651	0.0300613	0.303254
ENSMUSG00000073652	Apol7d	0.0193562	0.294589
ENSMUSG00000099868	Gm28792	0.00259358	0.2937
ENSMUSG00000099170	5730403I07Rik	0.0409379	0.286861
ENSMUSG00000117572	Gm9410	0.0228012	0.279486
ENSMUSG00000052396	Mogat2	0.0264456	0.267874
ENSMUSG00000071089	Trim75	0.0111523	0.266574
ENSMUSG00000103408	Gm37933	0.0120388	0.260044
ENSMUSG00000080708	Ccnd3-ps	0.00155857	0.258408
ENSMUSG00000022225	Cma1	0.0419862	0.256877
ENSMUSG00000105729	5330425B07Rik	0.0328534	0.256708
ENSMUSG00000036594	H2-Aa	0.0224	0.25669
ENSMUSG00000026532	Spta1	0.0261461	0.251599
ENSMUSG00000051728	Fam243	0.0201131	0.24646
ENSMUSG00000070985	Acnat1	0.0412072	0.238325
ENSMUSG00000052276	Ostn	0.0189404	0.238052
ENSMUSG00000110388	Gm30329	0.0430792	0.231637
ENSMUSG00000069919	Hba-a1	0.00364831	0.221995
ENSMUSG00000069917	Hba-a2	0.00442881	0.220641
ENSMUSG00000091998	Gm17072	0.0138195	0.220328
ENSMUSG00000052305	Hbb-bs	0.00261359	0.213639
ENSMUSG00000006574	Slc4a1	0.00949077	0.178528
ENSMUSG00000073940	Hbb-bt	0.00743126	0.157891
ENSMUSG00000065379	Gm22743	0.00164351	0.122023

## Sheet: Common ISGs
		Spleen			Lung			Brain
Ensembl ID	Gene Symbol	p-value	fold change		p-value	fold change		p-value	fold change
ENSMUSG00000027514	Zbp1	0.000135791	8.78523		0.000451297	7.74379		0.00835701	4.84132
ENSMUSG00000024066	Xdh	0.00126035	2.20717		0.000491215	4.02693		0.00321292	3.30454
ENSMUSG00000040483	Xaf1	8.83534e-05	4.6461		3.89534e-05	3.37807		0.00251242	6.32976
ENSMUSG00000030107	Usp18	1.75081e-06	5.29313		3.47215e-07	6.5027		0.00015718	9.2829
ENSMUSG00000056144	Trim34a	9.19675e-05	2.28824		3.74298e-05	2.13243		0.00237019	2.67706
ENSMUSG00000057596	Trim30d	0.00360478	2.18386		1.34117e-06	4.5749		0.00112483	2.89046
ENSMUSG00000030921	Trim30a	3.84623e-05	3.46391		5.58308e-07	3.68284		0.000354869	4.0043
ENSMUSG00000078921	Tgtp2	9.77292e-07	7.52129		1.76179e-05	8.52465		0.00461511	13.5482
ENSMUSG00000078922	Tgtp1	8.298e-07	6.4138		5.64394e-06	8.42876		0.00159421	8.83956
ENSMUSG00000030711	Sult1a1	1.10289e-05	2.72682		0.00160138	2.77099		0.000265878	2.21564
ENSMUSG00000026222	Sp100	1.37749e-05	2.6339		1.06655e-06	3.75419		3.27703e-05	4.65498
ENSMUSG00000035208	Slfn8	4.67747e-05	4.04326		7.63091e-05	3.49875		0.000840623	3.78489
ENSMUSG00000029321	Slc10a6	0.00313144	9.42113		0.00109114	4.40756		0.00355713	4.71383
ENSMUSG00000066363	Serpina3f	8.86714e-05	8.95964		0.000775213	4.32003		0.00982478	2.46913
ENSMUSG00000040026	Saa3	3.27466e-05	75.6108		2.36664e-06	5.46257		0.0012039	9.30077
ENSMUSG00000033355	Rtp4	0.000165401	4.43717		7.68223e-06	6.80625		5.02677e-05	6.44386
ENSMUSG00000070327	Rnf213	4.23515e-06	2.76753		0.000664421	2.77618		3.74821e-06	3.6025
ENSMUSG00000026358	Rgs1	0.00118951	4.92089		0.000643105	6.10174		0.0225435	2.93813
ENSMUSG00000029322	Plac8	2.50445e-05	2.64928		0.00333084	3.5125		0.00337486	4.0519
ENSMUSG00000002847	Pla1a	0.000187219	3.62264		0.00148952	5.82105		0.00228416	3.34812
ENSMUSG00000068245	Phf11d	3.68743e-05	5.3309		1.39083e-05	4.31895		0.00116922	4.765
ENSMUSG00000091649	Phf11b	0.000141371	2.97729		0.00206933	2.60124		0.0293472	2.65043
ENSMUSG00000022906	Parp9	7.9944e-06	2.04769		2.82704e-05	2.43122		0.00044584	2.88256
ENSMUSG00000034422	Parp14	5.93938e-06	2.766		1.52254e-05	2.99841		7.93184e-05	4.306
ENSMUSG00000038507	Parp12	2.64743e-05	2.98721		3.81722e-05	2.57769		0.00239037	2.1766
ENSMUSG00000029561	Oasl2	9.98702e-05	5.58014		5.76531e-06	6.04952		2.12742e-05	12.3377
ENSMUSG00000041827	Oasl1	1.96162e-06	5.60906		0.000255288	7.53433		4.27766e-05	7.36507
ENSMUSG00000032690	Oas2	1.86582e-05	7.62745		0.000230776	14.4136		0.0107583	4.86082
ENSMUSG00000066861	Oas1g	1.32991e-07	12.6036		1.55329e-05	14.6564		4.99472e-05	7.44386
ENSMUSG00000029605	Oas1b	9.21102e-07	2.92691		3.45268e-06	5.77171		0.000532598	9.74036
ENSMUSG00000052776	Oas1a	4.8234e-07	6.95842		9.72517e-07	15.62		0.00162078	8.60291
ENSMUSG00000074151	Nlrc5	4.23629e-07	4.31602		0.000223936	6.48506		0.00117698	2.53991
ENSMUSG00000023341	Mx2	5.61229e-05	6.724		0.00393703	5.76835		0.0017228	5.39772
ENSMUSG00000000386	Mx1	0.000544258	5.60386		0.00034386	10.0784		0.016858	4.20637
ENSMUSG00000024679	Ms4a6d	4.62992e-06	5.33504		0.00193044	2.02913		0.00896786	2.32535
ENSMUSG00000079419	Ms4a6c	0.000280222	2.94396		0.000708174	2.05822		5.42139e-05	2.57153
ENSMUSG00000024677	Ms4a6b	0.000192102	4.07912		0.000512444	2.44199		0.000912726	2.6016
ENSMUSG00000028862	Map3k6	9.25266e-09	3.89991		0.00244313	4.59696		0.00119254	2.27202
ENSMUSG00000079018	Ly6c1	0.000173723	2.36897		2.72031e-05	2.44816		0.00103576	2.87592
ENSMUSG00000075602	Ly6a	1.07265e-05	4.72174		2.931e-05	2.82682		0.00060887	6.27613
ENSMUSG00000037095	Lrg1	0.00426335	2.02876		0.00106402	3.20557		0.00428642	2.96216
ENSMUSG00000033880	Lgals3bp	3.70178e-06	2.66734		1.84282e-05	3.21701		0.00105401	3.56945
ENSMUSG00000035692	Isg15	0.000130723	2.92383		3.36104e-06	7.80652		6.24869e-05	4.34077
ENSMUSG00000069874	Irgm2	9.56401e-05	2.90694		8.19786e-05	3.84131		0.00711678	3.33809
ENSMUSG00000046879	Irgm1	2.02435e-05	2.22808		6.96676e-05	2.94229		0.000829718	4.73225
ENSMUSG00000025498	Irf7	1.01065e-05	4.16178		1.25715e-07	8.52867		0.000162452	5.32978
ENSMUSG00000078853	Igtp	4.9273e-06	2.97102		2.91754e-06	3.53453		0.00213351	3.60175
ENSMUSG00000025492	Ifitm3	0.000113357	2.90311		0.000326475	2.24513		0.00092437	2.89889
ENSMUSG00000062488	Ifit3b	0.000346227	6.38187		1.32493e-06	10.1663		0.000905013	8.47977
ENSMUSG00000074896	Ifit3	0.000187028	6.7267		3.74304e-09	13.337		0.000423332	9.64913
ENSMUSG00000034459	Ifit1	2.03148e-05	6.26815		9.97962e-07	10.0023		6.08131e-05	14.778
ENSMUSG00000026896	Ifih1	3.92067e-06	2.29199		1.18632e-06	2.6324		0.00013729	3.38886
ENSMUSG00000078920	Ifi47	5.96294e-06	3.12587		8.04332e-05	4.10545		0.00189846	4.6928
ENSMUSG00000028037	Ifi44	5.24292e-05	10.6922		3.51993e-05	6.34333		3.50122e-06	9.34245
ENSMUSG00000079017	Ifi27l2a	0.000473169	4.22339		3.29106e-06	7.95753		1.00394e-05	6.76552
ENSMUSG00000073491	Ifi213	1.0017e-05	13.4249		3.60612e-06	6.65759		0.0108908	6.56707
ENSMUSG00000026536	Ifi211	1.06418e-05	5.01198		2.72145e-05	9.0455		0.0171853	3.32205
ENSMUSG00000043263	Ifi209	4.21103e-05	3.35492		0.000599847	5.96077		0.0120787	7.7287
ENSMUSG00000073490	Ifi207	7.93265e-07	4.06462		0.000418321	3.07039		6.95691e-05	2.74946
ENSMUSG00000037849	Ifi206	2.36773e-05	7.25211		0.00404042	6.95852		0.000175288	7.25173
ENSMUSG00000073489	Ifi204	0.000214666	4.18167		1.88266e-05	4.72148		0.00484505	3.62329
ENSMUSG00000004328	Hif3a	3.25658e-06	2.23985		0.00247661	5.33748		2.26791e-05	4.73627
ENSMUSG00000029798	Herc6	1.85569e-06	2.29708		5.13078e-06	3.10596		0.001621	2.51372
ENSMUSG00000060550	H2-Q7	5.25707e-08	8.53695		1.55208e-06	15.5642		0.00965531	2.37376
ENSMUSG00000073409	H2-Q6	1.94162e-07	8.63119		1.54122e-06	13.2023		0.00101646	2.97796
ENSMUSG00000035929	H2-Q4	7.45668e-07	4.41453		0.000262277	3.79484		0.000740488	2.72967
ENSMUSG00000061232	H2-K1	8.5676e-09	3.17554		1.34724e-07	4.66469		0.000198857	3.14983
ENSMUSG00000045868	Gvin1	3.21717e-05	4.05978		7.82585e-06	5.61949		1.75034e-05	5.00545
ENSMUSG00000063286	Gm8995	3.28543e-06	2.1311		0.000591766	2.40934		0.00578814	2.44702
ENSMUSG00000095649	Gm8979	4.76088e-05	3.83387		0.00151218	3.06979		0.00182205	2.72201
ENSMUSG00000058163	Gm5431	2.56932e-05	4.06141		2.73137e-05	6.23332		0.0161454	2.09852
ENSMUSG00000073555	Gm4951	5.42966e-05	6.5542		4.93477e-06	10.6736		0.000577027	9.71002
ENSMUSG00000078606	Gm4070	3.50896e-05	4.18202		5.86393e-06	5.27408		0.000105139	5.24212
ENSMUSG00000098934	Gm18853	1.50719e-05	4.0184		0.00198879	5.1875		0.000600785	5.54668
ENSMUSG00000099241	Gm18852	1.25087e-05	4.038		0.00242613	3.27483		0.000168252	3.90102
ENSMUSG00000082292	Gm12250	1.25299e-05	5.11601		9.53982e-06	10.8515		0.000690614	6.54583
ENSMUSG00000040253	Gbp7	1.50042e-06	2.99219		0.000780991	2.20678		0.00249005	2.52455
ENSMUSG00000104713	Gbp6	3.72073e-05	5.41417		0.00303952	4.34875		0.0119957	2.99629
ENSMUSG00000105504	Gbp5	1.5088e-06	4.2065		4.3994e-06	6.40367		4.3317e-05	2.73933
ENSMUSG00000028268	Gbp3	1.99708e-05	5.09337		0.00030836	4.71677		0.000562082	4.04244
ENSMUSG00000028270	Gbp2	0.000466499	3.13821		7.71576e-06	4.05409		0.00272731	3.23457
ENSMUSG00000021903	Galnt15	0.000313629	8.19179		0.00305539	16.7808		0.0160851	2.21227
ENSMUSG00000021750	Fam107a	2.14417e-07	25.8684		4.16162e-05	26.1747		0.000741108	3.37497
ENSMUSG00000090942	F830016B08Rik	7.3127e-05	7.40818		7.24833e-06	6.47347		0.00172749	6.58188
ENSMUSG00000049502	Dtx3l	1.47085e-06	2.0711		1.98652e-05	2.45309		0.000204719	3.4392
ENSMUSG00000019278	Dpep1	0.00013282	3.15369		0.000561805	2.57891		0.0118682	4.4299
ENSMUSG00000017830	Dhx58	2.82957e-05	3.69809		1.62407e-05	4.11725		0.000789214	2.04542
ENSMUSG00000037921	Ddx60	0.000714522	3.94444		4.96351e-06	4.47969		0.000392942	6.81765
ENSMUSG00000034855	Cxcl10	0.000211524	5.47333		3.3945e-05	29.4464		0.00519544	3.97843
ENSMUSG00000071637	Cebpd	1.9916e-05	4.7947		0.000113645	4.34001		7.25916e-05	2.1216
ENSMUSG00000073418	C4b	9.26323e-06	4.71213		4.2461e-07	4.11839		0.0149954	2.55788
ENSMUSG00000060802	B2m	2.84662e-06	2.38799		4.44212e-05	2.49116		0.00223309	2.27983
ENSMUSG00000068246	Apol9b	9.16206e-06	6.58325		5.74626e-08	20.2785		0.0409445	2.22966
