# Supplementary material for: ADAR1 averts fatal type I interferon induction by ZBP1
Source: Nature. 2022 Jul 20;607(7920):776–83. doi: 10.1038/s41586-022-04878-9 (PMC9329096; doi:10.1038/s41586-022-04878-9)
Supplement: Supplementary file 6 — Supplementary Table 3 RNA-seq analysis of lung tissues from Adar1mZa/–MavsWT/– compared with Adar1mZa/WT mice. List of 678 differentially expressed genes (≥2-fold change) in lung RNA-seq data from 4- to 5-month-old Adar1mZa/–MavsWT/– mice compared with Adar1mZa/WT mice. n = 5 for each genotype, q ≤ 0.05 and P ≤ 0.05. P values were calculated with Qlucore Omics Explorer using two-sided t tests and with the q value for false discovery rates (FDRs) set to 0.05. Calculation of q values was adjusted for multiple-hypothesis testing using the Benjamini–Hochberg method. [file 41586_2022_4878_MOESM6_ESM.xlsx]

## Sheet: Information
Table S3.	RNAseq analysis of lung tissues from Adar1-/mZa MavsWT/- compared to Adar1WT/mZa mice
	List of 678 differentially expressed genes (≥2-fold-change) in lung RNAseq data from 4-5 month old Adar1-/mZa MavsWT/- mice compared to Adar1WT/mZa mice, q≤0.05 and p≤0.05.
	399 of these were upregulated in Adar1-/mZa MavsWT/- mice compared to Adar1WT/mZa mice.

## Sheet: Lung
Lung
Ensembl ID	Gene Symbol	p-value	fold change
ENSMUSG00000032661	Oas3	1.42471e-09	35.0334
ENSMUSG00000057346	Apol9a	2.08181e-10	28.3224
ENSMUSG00000034855	Cxcl10	1.90174e-08	27.6179
ENSMUSG00000000386	Mx1	1.61048e-08	27.5783
ENSMUSG00000025498	Irf7	9.6871e-12	27.09
ENSMUSG00000106438	Gm32051	6.85519e-07	20.9341
ENSMUSG00000041827	Oasl1	2.76876e-10	20.581
ENSMUSG00000068246	Apol9b	3.15876e-08	20.3873
ENSMUSG00000022548	Apod	3.43722e-10	19.9888
ENSMUSG00000054146	Krt15	0.000326848	19.8832
ENSMUSG00000020641	Rsad2	2.64178e-10	18.9924
ENSMUSG00000032690	Oas2	2.38602e-10	16.2291
ENSMUSG00000035692	Isg15	5.41573e-10	13.9143
ENSMUSG00000028037	Ifi44	4.56564e-09	12.2009
ENSMUSG00000006574	Slc4a1	1.03464e-06	12.1948
ENSMUSG00000052776	Oas1a	1.81472e-06	11.7729
ENSMUSG00000000204	Slfn4	1.6472e-05	11.7218
ENSMUSG00000066861	Oas1g	5.02849e-11	11.3476
ENSMUSG00000079017	Ifi27l2a	2.05027e-09	10.5981
ENSMUSG00000029417	Cxcl9	8.06488e-05	10.3003
ENSMUSG00000027514	Zbp1	2.59805e-07	10.2464
ENSMUSG00000023341	Mx2	9.55936e-09	10.1346
ENSMUSG00000074896	Ifit3	6.3118e-13	10.0914
ENSMUSG00000030000	Add2	6.46194e-07	8.86797
ENSMUSG00000032496	Ltf	4.17144e-06	8.80791
ENSMUSG00000034459	Ifit1	6.32754e-08	8.62073
ENSMUSG00000026938	Fcna	2.02373e-05	8.59569
ENSMUSG00000051527	Usp29	4.32023e-08	8.59485
ENSMUSG00000082292	Gm12250	4.43616e-07	8.43934
ENSMUSG00000030107	Usp18	3.43797e-09	8.35448
ENSMUSG00000040026	Saa3	3.10094e-05	8.2072
ENSMUSG00000058163	Gm5431	1.71273e-08	8.03696
ENSMUSG00000073489	Ifi204	2.12536e-09	7.83585
ENSMUSG00000038508	Gdf15	2.07814e-06	7.74668
ENSMUSG00000062488	Ifit3b	4.55521e-09	7.73226
ENSMUSG00000090942	F830016B08Rik	6.28348e-09	7.66773
ENSMUSG00000073400	Trim10	1.46935e-05	7.61409
ENSMUSG00000027737	Slc7a11	1.56361e-07	7.46545
ENSMUSG00000073555	Gm4951	6.70727e-08	7.33934
ENSMUSG00000029561	Oasl2	7.68726e-11	7.06495
ENSMUSG00000002847	Pla1a	6.15905e-05	7.05253
ENSMUSG00000022586	Ly6i	3.11167e-05	7.05062
ENSMUSG00000041481	Serpina3g	3.09367e-06	6.91012
ENSMUSG00000031872	Bean1	7.94426e-05	6.85468
ENSMUSG00000026073	Il1r2	0.000767642	6.73049
ENSMUSG00000037872	Ackr1	0.000137911	6.63377
ENSMUSG00000030954	Gp2	0.000277936	6.44952
ENSMUSG00000044103	Il1f9	1.99232e-05	6.38621
ENSMUSG00000035208	Slfn8	2.86974e-06	6.30458
ENSMUSG00000026536	Ifi211	7.65833e-11	6.15663
ENSMUSG00000022651	Retnlg	0.00138471	6.14597
ENSMUSG00000010601	Apol7a	0.000170277	6.12281
ENSMUSG00000106334	Gm43549	0.000189845	5.96292
ENSMUSG00000017830	Dhx58	8.25648e-07	5.91558
ENSMUSG00000061527	Krt5	0.00105103	5.91435
ENSMUSG00000025461	Cd163l1	0.000279058	5.8943
ENSMUSG00000038357	Camp	0.00421772	5.85037
ENSMUSG00000069793	Slfn9	2.31622e-06	5.76636
ENSMUSG00000061100	Retnla	3.32364e-05	5.6774
ENSMUSG00000004552	Ctse	0.000246101	5.67004
ENSMUSG00000091694	Apol11b	0.000162802	5.59636
ENSMUSG00000071562	Stfa1	0.000144875	5.58814
ENSMUSG00000033355	Rtp4	3.06016e-10	5.5328
ENSMUSG00000110631	Gm42047	0.000490121	5.52644
ENSMUSG00000020581	Agr2	0.00265423	5.46677
ENSMUSG00000056025	Clca3a1	0.000108978	5.46643
ENSMUSG00000078926	Cdc20b	4.2493e-05	5.45836
ENSMUSG00000091649	Phf11b	1.02923e-07	5.39963
ENSMUSG00000033880	Lgals3bp	8.86987e-10	5.39708
ENSMUSG00000044703	Phf11a	7.26595e-06	5.35498
ENSMUSG00000068606	Gm4841	0.000676373	5.33178
ENSMUSG00000041616	Nppa	0.00213181	5.11491
ENSMUSG00000090231	Cfb	7.10053e-08	5.08564
ENSMUSG00000035373	Ccl7	0.000822201	5.06692
ENSMUSG00000029866	Kel	1.00409e-06	5.05014
ENSMUSG00000037921	Ddx60	1.91998e-08	5.04474
ENSMUSG00000111118	Gm6545	5.02138e-05	4.97681
ENSMUSG00000032586	Traip	0.00415001	4.93686
ENSMUSG00000020638	Cmpk2	2.12568e-08	4.92284
ENSMUSG00000022902	Stfa2	0.00158211	4.86362
ENSMUSG00000032715	Trib3	2.85801e-06	4.86214
ENSMUSG00000068245	Phf11d	2.05774e-09	4.8515
ENSMUSG00000078763	Slfn1	0.000567863	4.7343
ENSMUSG00000054072	Iigp1	8.62388e-06	4.65264
ENSMUSG00000090121	Abhd12b	0.000931373	4.62922
ENSMUSG00000066363	Serpina3f	0.000731332	4.62884
ENSMUSG00000042417	Ccno	1.54192e-05	4.61874
ENSMUSG00000005667	Mthfd2	4.19469e-06	4.61692
ENSMUSG00000023995	Tspo2	0.0010522	4.53333
ENSMUSG00000029322	Plac8	8.53907e-05	4.49649
ENSMUSG00000033508	Asprv1	0.000231007	4.47253
ENSMUSG00000048078	Tenm4	6.00791e-06	4.45946
ENSMUSG00000097804	Gm16685	8.76742e-05	4.40246
ENSMUSG00000057596	Trim30d	4.63036e-07	4.33578
ENSMUSG00000026678	Rgs5	7.47267e-06	4.31844
ENSMUSG00000029605	Oas1b	7.81699e-10	4.26898
ENSMUSG00000028825	Rhd	0.000379069	4.25674
ENSMUSG00000040483	Xaf1	3.5099e-09	4.252
ENSMUSG00000022871	Fetub	1.58139e-06	4.22836
ENSMUSG00000037849	Ifi206	8.88013e-07	4.21502
ENSMUSG00000002265	Peg3	4.82547e-06	4.08932
ENSMUSG00000045932	Ifit2	6.23593e-08	4.06589
ENSMUSG00000022584	Ly6c2	1.26599e-06	4.06363
ENSMUSG00000101249	Gm29216	0.000213607	4.0491
ENSMUSG00000020185	E2f7	4.64489e-06	3.99795
ENSMUSG00000078616	Trim30c	0.00264659	3.99058
ENSMUSG00000072621	Slfn10-ps	4.87633e-06	3.98058
ENSMUSG00000069792	Wfdc17	0.000690966	3.97435
ENSMUSG00000030017	Reg3g	0.000608946	3.96129
ENSMUSG00000057074	Ces1g	0.0014963	3.93183
ENSMUSG00000030921	Trim30a	3.77993e-09	3.90808
ENSMUSG00000015947	Fcgr1	4.232e-05	3.87203
ENSMUSG00000068744	Psrc1	0.000120272	3.85665
ENSMUSG00000027456	Sdcbp2	0.000232281	3.85425
ENSMUSG00000055561	Spink5	2.33275e-06	3.82023
ENSMUSG00000025044	Msr1	1.63084e-05	3.81949
ENSMUSG00000095609	Gm21188	0.00119839	3.8128
ENSMUSG00000027078	Ube2l6	1.84002e-06	3.75861
ENSMUSG00000005864	Cnga2	0.00143924	3.75715
ENSMUSG00000104876	Trdc	3.89389e-05	3.75549
ENSMUSG00000062077	Trim54	0.00017395	3.75489
ENSMUSG00000015709	Arnt2	0.00299147	3.7521
ENSMUSG00000032537	Ephb1	7.47459e-05	3.70879
ENSMUSG00000085779	Atcayos	0.000419178	3.68266
ENSMUSG00000027313	Chac1	1.6654e-05	3.66868
ENSMUSG00000021322	Aoah	0.000254186	3.66514
ENSMUSG00000016179	Camk1g	1.39287e-05	3.65271
ENSMUSG00000075217	Fads2b	1.69901e-05	3.65104
ENSMUSG00000054203	Ifi205	1.95132e-09	3.61408
ENSMUSG00000024371	C2	7.94345e-07	3.61045
ENSMUSG00000039481	Nrtn	2.25596e-06	3.60165
ENSMUSG00000045587	Lypd10	0.00131232	3.57281
ENSMUSG00000104713	Gbp6	6.11063e-05	3.57108
ENSMUSG00000046718	Bst2	5.33363e-05	3.56425
ENSMUSG00000031448	Adprhl1	0.000620484	3.55962
ENSMUSG00000107215	Gm43197	0.00340748	3.55531
ENSMUSG00000107017	Gm43196	0.00180771	3.54717
ENSMUSG00000044303	Cdkn2a	0.000714597	3.53282
ENSMUSG00000028268	Gbp3	4.86642e-06	3.52731
ENSMUSG00000022860	Chodl	4.71264e-05	3.50029
ENSMUSG00000028718	Stil	8.87952e-05	3.48979
ENSMUSG00000026890	Lhx6	1.88228e-05	3.47902
ENSMUSG00000073940	Hbb-bt	4.03394e-05	3.43331
ENSMUSG00000014158	Trpv4	8.37904e-05	3.42927
ENSMUSG00000055368	Slc6a2	2.13704e-06	3.41686
ENSMUSG00000030895	Hpx	0.00569584	3.4105
ENSMUSG00000028072	Ntrk1	0.000111812	3.39889
ENSMUSG00000021070	Bdkrb2	0.000263045	3.39556
ENSMUSG00000002068	Ccne1	0.000289376	3.38823
ENSMUSG00000002266	Zim1	0.000959529	3.36048
ENSMUSG00000041046	Ramp3	1.47497e-05	3.34721
ENSMUSG00000100287	Gm28068	9.45238e-05	3.33272
ENSMUSG00000027483	Bpifa1	0.00242795	3.31535
ENSMUSG00000042717	Ppp1r3a	3.71545e-05	3.30991
ENSMUSG00000078853	Igtp	1.5416e-05	3.29525
ENSMUSG00000024529	Lox	0.000254794	3.29069
ENSMUSG00000073418	C4b	2.70347e-06	3.2883
ENSMUSG00000028644	Ermap	0.00128241	3.28779
ENSMUSG00000070327	Rnf213	2.8878e-09	3.28349
ENSMUSG00000079362	Gm43302	0.00193605	3.24145
ENSMUSG00000073063	Hbq1b	0.00479144	3.21141
ENSMUSG00000025507	Pidd1	0.00248603	3.20706
ENSMUSG00000006345	Ggt1	0.00051022	3.1978
ENSMUSG00000003849	Nqo1	0.000262748	3.1966
ENSMUSG00000052187	Hbb-y	0.000368379	3.19419
ENSMUSG00000105504	Gbp5	2.30942e-05	3.19237
ENSMUSG00000001930	Vwf	6.30572e-07	3.18435
ENSMUSG00000026104	Stat1	2.523e-06	3.1694
ENSMUSG00000025068	Gsto1	3.1223e-09	3.16628
ENSMUSG00000033847	Pla2g4c	0.00106646	3.15923
ENSMUSG00000034457	Eda2r	0.00105103	3.15874
ENSMUSG00000053475	Tnfaip6	0.00136416	3.15382
ENSMUSG00000027317	Ppp1r14d	0.00375953	3.14212
ENSMUSG00000026532	Spta1	0.000240753	3.13201
ENSMUSG00000031548	Sfrp1	6.72672e-06	3.12507
ENSMUSG00000050751	Pgbd5	0.00029494	3.10504
ENSMUSG00000015451	C4a	0.000147339	3.09929
ENSMUSG00000036110	Slc17a2	0.000766358	3.08609
ENSMUSG00000072620	Slfn2	8.09881e-07	3.07844
ENSMUSG00000085501	Gm11772	7.94916e-05	3.0772
ENSMUSG00000048485	Zbtb8b	0.000157094	3.07531
ENSMUSG00000040035	Disp2	0.00132546	3.07307
ENSMUSG00000007480	Mc5r	0.000447169	3.07115
ENSMUSG00000112023	Lilr4b	6.13373e-05	3.06949
ENSMUSG00000029061	Mmp23	1.0655e-05	3.06654
ENSMUSG00000046879	Irgm1	0.000192798	3.06407
ENSMUSG00000036196	Slc26a8	0.00270995	3.05748
ENSMUSG00000031762	Mt2	0.000472269	3.05002
ENSMUSG00000028435	Aqp3	0.00449784	3.04438
ENSMUSG00000039977	Deup1	0.0002724	3.03154
ENSMUSG00000091144	Phf11c	1.04554e-06	3.02017
ENSMUSG00000022435	Upk3a	7.21916e-06	3.01511
ENSMUSG00000043430	Psapl1	0.00190136	3.00337
ENSMUSG00000057457	Phex	3.86624e-05	2.98332
ENSMUSG00000044337	Ackr3	1.08998e-06	2.97434
ENSMUSG00000104078	Gm37023	0.000749946	2.9519
ENSMUSG00000023992	Trem2	0.000247662	2.92781
ENSMUSG00000047501	Cldn4	3.12022e-05	2.92545
ENSMUSG00000022887	Masp1	0.000239123	2.89207
ENSMUSG00000042246	Tmc7	0.000982633	2.87456
ENSMUSG00000063600	Egfem1	0.00191856	2.87006
ENSMUSG00000031461	Myom2	0.00103847	2.86886
ENSMUSG00000091705	H2-Q2	2.92481e-08	2.86503
ENSMUSG00000026620	Mark1	5.43262e-09	2.86425
ENSMUSG00000069917	Hba-a2	0.000281154	2.86414
ENSMUSG00000076749	Trgc1	0.000196182	2.85811
ENSMUSG00000026580	Selp	1.47343e-05	2.85617
ENSMUSG00000078922	Tgtp1	0.000396221	2.85154
ENSMUSG00000028370	Pappa	0.000123386	2.84254
ENSMUSG00000059089	Fcgr4	0.000114581	2.83896
ENSMUSG00000001497	Pax9	0.00417303	2.83652
ENSMUSG00000032725	Folr2	0.000218773	2.81154
ENSMUSG00000041324	Inhba	0.000137131	2.80823
ENSMUSG00000026896	Ifih1	1.75011e-09	2.80492
ENSMUSG00000059741	Myl3	0.0008552	2.80311
ENSMUSG00000040794	C1qtnf4	0.00159778	2.79572
ENSMUSG00000009292	Trpm2	0.000168432	2.77984
ENSMUSG00000027322	Siglec1	0.000244322	2.74362
ENSMUSG00000025128	Bhlhe22	0.000422009	2.74146
ENSMUSG00000058624	Gda	1.14005e-05	2.73396
ENSMUSG00000026390	Marco	0.000338019	2.72146
ENSMUSG00000024087	Cyp1b1	0.00011183	2.71946
ENSMUSG00000032572	Col6a4	0.00117471	2.71649
ENSMUSG00000029816	Gpnmb	3.06297e-05	2.71114
ENSMUSG00000095620	Csta2	0.000282253	2.70962
ENSMUSG00000061232	H2-K1	1.28095e-08	2.67456
ENSMUSG00000061462	Obscn	0.000389396	2.67324
ENSMUSG00000097572	Gm26797	3.13363e-05	2.67215
ENSMUSG00000031004	Mki67	4.32559e-05	2.65988
ENSMUSG00000089940	Gm4117	0.000786163	2.65457
ENSMUSG00000024109	Nrxn1	1.43909e-07	2.65426
ENSMUSG00000060550	H2-Q7	1.26172e-05	2.64673
ENSMUSG00000074151	Nlrc5	0.000679647	2.64636
ENSMUSG00000025270	Alas2	0.000172647	2.6431
ENSMUSG00000094403	Mir692-2	0.000992208	2.63874
ENSMUSG00000002100	Mybpc3	5.56922e-05	2.63688
ENSMUSG00000026822	Lcn2	1.66838e-05	2.63675
ENSMUSG00000118633	CT868690.1	0.000542553	2.63569
ENSMUSG00000033192	Lpcat2	0.00175278	2.63262
ENSMUSG00000058794	Nfe2	0.00527014	2.62231
ENSMUSG00000034981	Parm1	4.34512e-06	2.62204
ENSMUSG00000104010	Gm37366	0.000118355	2.62177
ENSMUSG00000012519	Mlkl	0.000421874	2.61313
ENSMUSG00000031965	Tbx20	0.000503303	2.60734
ENSMUSG00000037474	Dtl	0.000779874	2.59163
ENSMUSG00000031626	Sorbs2	1.78471e-05	2.58822
ENSMUSG00000001123	Lgals9	1.07957e-07	2.56774
ENSMUSG00000070427	Il18bp	0.00013193	2.56452
ENSMUSG00000044528	Tram1l1	0.00537287	2.55736
ENSMUSG00000039519	Cyp7b1	0.000521963	2.55618
ENSMUSG00000028351	Brinp1	0.00269071	2.55496
ENSMUSG00000025492	Ifitm3	5.26346e-08	2.53274
ENSMUSG00000078921	Tgtp2	0.000217406	2.52894
ENSMUSG00000026222	Sp100	1.40876e-06	2.51799
ENSMUSG00000024640	Psat1	7.57582e-05	2.51152
ENSMUSG00000009185	Ccl8	0.00129591	2.50514
ENSMUSG00000085156	Snhg15	4.35068e-06	2.50359
ENSMUSG00000101438	Gm19412	0.000276316	2.50326
ENSMUSG00000030650	Tmc5	0.00382922	2.49772
ENSMUSG00000022014	Epsti1	9.98373e-05	2.49099
ENSMUSG00000029798	Herc6	5.1191e-06	2.48766
ENSMUSG00000037321	Tap1	2.39799e-05	2.48685
ENSMUSG00000040033	Stat2	1.15161e-06	2.48466
ENSMUSG00000034648	Lrrn1	0.000700803	2.48456
ENSMUSG00000042808	Gpx2	1.19092e-05	2.47876
ENSMUSG00000044288	Cnr1	0.000622412	2.47521
ENSMUSG00000069919	Hba-a1	0.000930083	2.47512
ENSMUSG00000079339	Ifit1bl1	1.48765e-05	2.46919
ENSMUSG00000079419	Ms4a6c	0.000481897	2.46803
ENSMUSG00000097209	AU022754	0.000271283	2.46757
ENSMUSG00000045349	Sh2d5	0.00111181	2.46445
ENSMUSG00000045193	Cirbp	0.00476119	2.46412
ENSMUSG00000034974	Dapk3	0.0038675	2.44672
ENSMUSG00000078920	Ifi47	0.000282158	2.44206
ENSMUSG00000052353	Cemip	0.00352244	2.43247
ENSMUSG00000052305	Hbb-bs	0.000377431	2.42301
ENSMUSG00000040428	Plekha4	3.82255e-05	2.4117
ENSMUSG00000022906	Parp9	2.43596e-06	2.41136
ENSMUSG00000022868	Ahsg	0.00427656	2.40922
ENSMUSG00000037798	Mat1a	3.68885e-05	2.40687
ENSMUSG00000033533	Acsm1	0.000942951	2.40182
ENSMUSG00000060188	Cxcl17	6.20936e-06	2.39766
ENSMUSG00000026950	Neb	0.00256195	2.39146
ENSMUSG00000027861	Casq2	7.27377e-05	2.38973
ENSMUSG00000041559	Fmod	0.000240614	2.37561
ENSMUSG00000026418	Tnni1	0.00221258	2.37036
ENSMUSG00000024679	Ms4a6d	0.000438584	2.36818
ENSMUSG00000023913	Pla2g7	0.00283449	2.36746
ENSMUSG00000060802	B2m	1.563e-06	2.36575
ENSMUSG00000021091	Serpina3n	0.00092995	2.36462
ENSMUSG00000040204	Pclaf	0.00108969	2.35978
ENSMUSG00000049401	Ogfr	1.37812e-06	2.35837
ENSMUSG00000006313	Upk1a	0.0016943	2.35181
ENSMUSG00000007877	Tcap	0.000479583	2.35042
ENSMUSG00000031765	Mt1	0.000688149	2.34813
ENSMUSG00000013415	Igf2bp1	5.95776e-06	2.33979
ENSMUSG00000073491	Ifi213	6.2359e-06	2.32847
ENSMUSG00000037035	Inhbb	0.000164974	2.32558
ENSMUSG00000038871	Bpgm	0.000298929	2.32268
ENSMUSG00000079018	Ly6c1	3.61357e-05	2.32141
ENSMUSG00000028362	Tnfsf8	0.000658952	2.29453
ENSMUSG00000022754	Tmem45a	3.80642e-05	2.28891
ENSMUSG00000027238	Frmd5	0.0024077	2.28379
ENSMUSG00000073490	Ifi207	3.31821e-05	2.28216
ENSMUSG00000049134	Nrap	0.00301851	2.27928
ENSMUSG00000044468	Tent5c	5.21037e-05	2.27755
ENSMUSG00000043263	Ifi209	0.00050329	2.26912
ENSMUSG00000040466	Blvrb	2.96141e-08	2.26219
ENSMUSG00000042115	Klhdc8a	0.00128711	2.26211
ENSMUSG00000005413	Hmox1	7.43719e-05	2.25987
ENSMUSG00000026414	Tnnt2	0.000266222	2.25744
ENSMUSG00000042726	Trafd1	1.54834e-07	2.25632
ENSMUSG00000034295	Fhod3	0.000855229	2.2472
ENSMUSG00000092083	Kcnb2	0.00409856	2.24688
ENSMUSG00000027188	Pamr1	0.000522853	2.24353
ENSMUSG00000068417	Pnp2	0.00141368	2.23994
ENSMUSG00000075602	Ly6a	6.26299e-10	2.23674
ENSMUSG00000086290	Snhg12	1.9515e-06	2.23612
ENSMUSG00000049502	Dtx3l	9.84509e-07	2.23581
ENSMUSG00000034248	Slc25a37	1.62251e-05	2.23163
ENSMUSG00000086513	9130208D14Rik	0.000999771	2.21559
ENSMUSG00000040296	Ddx58	1.15078e-07	2.21527
ENSMUSG00000031906	Smpd3	0.000975259	2.21458
ENSMUSG00000067377	Tspan6	0.000101554	2.21132
ENSMUSG00000034422	Parp14	2.90973e-07	2.21105
ENSMUSG00000031698	Mylk3	0.000475802	2.20126
ENSMUSG00000071350	Setdb2	0.00537369	2.19847
ENSMUSG00000039501	Znfx1	1.53262e-06	2.19719
ENSMUSG00000002325	Irf9	1.61834e-05	2.19451
ENSMUSG00000041272	Tox	0.000664392	2.19135
ENSMUSG00000027333	Smox	1.18366e-06	2.1912
ENSMUSG00000029752	Asns	2.31329e-06	2.19033
ENSMUSG00000021614	Vcan	1.66256e-05	2.18731
ENSMUSG00000035042	Ccl5	0.000106158	2.17547
ENSMUSG00000023015	Racgap1	0.000100356	2.17001
ENSMUSG00000021886	Gpr65	7.36779e-05	2.16829
ENSMUSG00000039683	Sdk1	0.00518764	2.16484
ENSMUSG00000101132	Gm8000	0.00409627	2.16248
ENSMUSG00000094777	Hist1h2ap	0.00174955	2.15911
ENSMUSG00000002257	Def6	0.000204782	2.15424
ENSMUSG00000001166	Oas1c	0.00124906	2.15418
ENSMUSG00000118332	Fam220a	0.0050732	2.15372
ENSMUSG00000030413	Pglyrp1	0.000288738	2.14998
ENSMUSG00000022382	Wnt7b	0.000371036	2.14956
ENSMUSG00000039376	Synpo2l	0.0031695	2.14613
ENSMUSG00000021622	Ckmt2	0.00338579	2.14322
ENSMUSG00000079808	AC168977.1	0.000130135	2.13143
ENSMUSG00000037254	Itih2	0.00145538	2.13
ENSMUSG00000001131	Timp1	0.00244423	2.12924
ENSMUSG00000044646	Zbtb7c	0.000355257	2.12856
ENSMUSG00000001403	Ube2c	0.000404758	2.12142
ENSMUSG00000039405	Prss23	8.61261e-06	2.12061
ENSMUSG00000042429	Adora1	0.000329983	2.11669
ENSMUSG00000086841	2410006H16Rik	2.78284e-07	2.10888
ENSMUSG00000026840	Lamc3	0.000140287	2.10571
ENSMUSG00000021136	Smoc1	0.00394428	2.10271
ENSMUSG00000026193	Fn1	3.21671e-06	2.1009
ENSMUSG00000040675	Mthfd1l	0.00154014	2.09663
ENSMUSG00000035683	Melk	0.00562116	2.09658
ENSMUSG00000028893	Sesn2	0.000473921	2.09265
ENSMUSG00000029762	Akr1b8	0.00011095	2.09026
ENSMUSG00000025993	Slc40a1	0.000948578	2.08766
ENSMUSG00000061039	Olfr920	0.00178648	2.08672
ENSMUSG00000006930	Hap1	1.36016e-05	2.08636
ENSMUSG00000033538	Casp4	0.000421531	2.08519
ENSMUSG00000074340	Ovgp1	0.000276534	2.08311
ENSMUSG00000036264	Fstl4	0.00531714	2.08044
ENSMUSG00000021792	Prxl2a	1.2682e-05	2.07009
ENSMUSG00000035852	Misp	3.98733e-05	2.06998
ENSMUSG00000026814	Eng	0.000334841	2.06974
ENSMUSG00000038507	Parp12	1.94829e-05	2.06768
ENSMUSG00000018986	Slfn3	0.000833753	2.0658
ENSMUSG00000074578	Zfas1	9.677e-06	2.06401
ENSMUSG00000052374	Actn2	0.00555595	2.06068
ENSMUSG00000066684	Pilrb1	0.00197131	2.0576
ENSMUSG00000087590	Epb41l4aos	6.05285e-07	2.05435
ENSMUSG00000056596	Trnp1	0.00238926	2.04289
ENSMUSG00000029581	Fscn1	0.00111091	2.04161
ENSMUSG00000117534	Gm20161	3.95887e-05	2.04022
ENSMUSG00000024803	Ankrd1	0.00323238	2.03973
ENSMUSG00000043903	Zfp469	0.000233015	2.03932
ENSMUSG00000022816	Fstl1	4.2191e-05	2.03821
ENSMUSG00000026640	Plxna2	0.000647921	2.0361
ENSMUSG00000056124	B4galt6	8.40924e-07	2.03234
ENSMUSG00000087651	1500009L16Rik	6.81701e-05	2.03183
ENSMUSG00000027952	Pmvk	0.00144668	2.02737
ENSMUSG00000063873	Slc24a3	0.00147167	2.02699
ENSMUSG00000020044	Timp3	2.64474e-05	2.02609
ENSMUSG00000094248	Hist1h2ao	0.00130851	2.02221
ENSMUSG00000027239	Mdk	0.00100477	2.01984
ENSMUSG00000059146	Ntrk3	2.70178e-06	2.01856
ENSMUSG00000024338	Psmb8	0.000102662	2.01837
ENSMUSG00000036896	C1qc	0.000204125	2.01722
ENSMUSG00000035547	Capn5	0.000246463	2.01548
ENSMUSG00000020802	Ube2o	0.000103185	2.01313
ENSMUSG00000019359	Gdpd2	0.00113523	2.01094
ENSMUSG00000036887	C1qa	6.80589e-06	2.00626
ENSMUSG00000026198	Abcb6	0.0049152	2.00558
ENSMUSG00000029675	Eln	0.00536089	2.00258
ENSMUSG00000047787	Flrt1	0.00502696	0.499986
ENSMUSG00000039004	Bmp6	0.000158517	0.499681
ENSMUSG00000033082	Clec1a	7.43978e-05	0.498896
ENSMUSG00000009633	G0s2	0.000308997	0.497556
ENSMUSG00000022774	Ncbp2	0.000165921	0.497204
ENSMUSG00000026109	Tmeff2	0.000379012	0.496041
ENSMUSG00000048988	Elfn1	0.000420574	0.4949
ENSMUSG00000000440	Pparg	0.00472591	0.494547
ENSMUSG00000018411	Mapt	2.85659e-06	0.494157
ENSMUSG00000064356	mt-Atp8	4.3705e-06	0.493595
ENSMUSG00000020895	Tmem107	0.000611571	0.491465
ENSMUSG00000060206	Zfp462	3.72713e-06	0.490995
ENSMUSG00000032012	Nectin1	0.000131381	0.488774
ENSMUSG00000038515	Grtp1	0.000217129	0.488761
ENSMUSG00000026981	Il1rn	0.00248102	0.488632
ENSMUSG00000085334	Gm12940	0.000503111	0.487867
ENSMUSG00000116797	2600002D14Rik	0.00287723	0.487597
ENSMUSG00000112571	Gm48207	0.00429767	0.487472
ENSMUSG00000031520	Vegfc	0.00153267	0.487259
ENSMUSG00000016756	Cmah	0.00258263	0.486921
ENSMUSG00000022994	Adcy6	0.00131835	0.486644
ENSMUSG00000039199	Zdhhc1	0.0028883	0.486631
ENSMUSG00000038060	Dlec1	0.00161685	0.486392
ENSMUSG00000059588	Calcrl	0.00142818	0.484746
ENSMUSG00000037824	Tspan14	0.000698862	0.483829
ENSMUSG00000036551	Akap14	0.000316129	0.483829
ENSMUSG00000064023	Klk8	0.000323422	0.483762
ENSMUSG00000004473	Clec11a	0.00488019	0.483045
ENSMUSG00000025931	Paqr8	1.82624e-05	0.482607
ENSMUSG00000026730	Pter	0.000269222	0.481357
ENSMUSG00000018752	Tnfsfm13	0.00370346	0.4811
ENSMUSG00000037716	Ccdc33	0.000236327	0.479542
ENSMUSG00000019916	P4ha1	0.000121284	0.478248
ENSMUSG00000027070	Lrp2	0.000111649	0.477466
ENSMUSG00000021567	Nkd2	0.002191	0.47736
ENSMUSG00000105828	Gm43048	0.000372728	0.476167
ENSMUSG00000071856	Mcc	0.00193173	0.475979
ENSMUSG00000021880	Rnase6	0.00536104	0.47561
ENSMUSG00000101939	Gm28438	0.000875887	0.475369
ENSMUSG00000037548	H2-DMb2	0.00361679	0.47451
ENSMUSG00000035778	Ggta1	3.59399e-05	0.474438
ENSMUSG00000032357	Tinag	1.35173e-05	0.473596
ENSMUSG00000086564	Cd101	0.003192	0.472338
ENSMUSG00000037868	Egr2	0.00579927	0.471552
ENSMUSG00000034893	Cog3	0.000386499	0.471314
ENSMUSG00000011427	Zfp790	0.000687987	0.470736
ENSMUSG00000031148	Gpkow	0.00152825	0.470354
ENSMUSG00000091405	H4c14	0.00187625	0.469797
ENSMUSG00000037649	H2-DMa	1.6669e-05	0.469481
ENSMUSG00000038543	BC028528	0.000189728	0.469075
ENSMUSG00000110185	Igip	2.38949e-05	0.468776
ENSMUSG00000021596	Mctp1	0.000180653	0.468721
ENSMUSG00000045709	Smkr-ps	0.00135492	0.466284
ENSMUSG00000021055	Esr2	0.00487872	0.466277
ENSMUSG00000040061	Plcb2	0.000129362	0.46607
ENSMUSG00000051671	Coa6	0.000911646	0.464143
ENSMUSG00000051177	Plcb1	0.000750654	0.464043
ENSMUSG00000045629	Sh3tc2	5.33942e-05	0.462322
ENSMUSG00000038552	Fndc4	0.00274919	0.461685
ENSMUSG00000025902	Sox17	4.58495e-06	0.459587
ENSMUSG00000017754	Pltp	1.2773e-05	0.458232
ENSMUSG00000030424	Zfp939	0.00320161	0.457397
ENSMUSG00000105771	2900064K03Rik	1.5606e-05	0.456856
ENSMUSG00000042817	Flt3	0.00213915	0.456004
ENSMUSG00000023011	Faim2	1.17474e-05	0.455082
ENSMUSG00000103824	Gm38177	0.000379391	0.45304
ENSMUSG00000029352	Crybb3	0.00301816	0.452064
ENSMUSG00000101493	2810405F17Rik	0.00482407	0.450944
ENSMUSG00000036019	Tmtc2	4.34376e-05	0.450547
ENSMUSG00000020642	Rnf144a	0.000118487	0.449437
ENSMUSG00000082884	Gm13339	0.000231965	0.447885
ENSMUSG00000062545	Tlr12	0.000916514	0.44594
ENSMUSG00000022456	Septin3	1.60932e-05	0.445838
ENSMUSG00000107234	Gm43371	0.001869	0.445572
ENSMUSG00000031966	Glb1l3	0.00268893	0.445069
ENSMUSG00000039835	Nhsl1	0.000586324	0.442482
ENSMUSG00000061414	Cracr2a	0.0029838	0.440194
ENSMUSG00000020811	Wscd1	2.27777e-06	0.436665
ENSMUSG00000037493	Cib2	0.00126395	0.435918
ENSMUSG00000043259	Fam13c	0.000445521	0.435671
ENSMUSG00000040430	Pitpnc1	9.40073e-08	0.435644
ENSMUSG00000022686	B3gnt5	0.00127256	0.435514
ENSMUSG00000027579	Srms	0.00200662	0.434648
ENSMUSG00000022176	Rem2	0.000554195	0.434573
ENSMUSG00000093874	Gm24539	0.000538656	0.433183
ENSMUSG00000107148	Gm42888	0.000303075	0.432988
ENSMUSG00000027217	Tspan18	2.74705e-09	0.432475
ENSMUSG00000094686	Ccl21a	3.37068e-05	0.431954
ENSMUSG00000020096	Tbata	0.00120776	0.431888
ENSMUSG00000112512	Gm48203	0.00256661	0.429405
ENSMUSG00000021692	Dimt1	0.000320104	0.427931
ENSMUSG00000110894	Gm48335	0.000149956	0.427872
ENSMUSG00000036376	Abt1	0.00210904	0.427821
ENSMUSG00000025175	Fn3k	0.00309195	0.42754
ENSMUSG00000029217	Tec	0.00432038	0.427534
ENSMUSG00000032854	Ugt8a	0.00376143	0.426708
ENSMUSG00000036902	Neto2	0.00303838	0.426409
ENSMUSG00000105694	Gm43237	2.89865e-06	0.423173
ENSMUSG00000039084	Chad	0.00016366	0.422983
ENSMUSG00000073421	H2-Ab1	1.82551e-05	0.422772
ENSMUSG00000043419	Rnf227	0.00042157	0.422602
ENSMUSG00000064600	Gm25636	0.00232259	0.421621
ENSMUSG00000015852	Fcrls	0.000722089	0.42055
ENSMUSG00000064360	mt-Nd3	0.00027034	0.420372
ENSMUSG00000084399	Gm15666	0.002227	0.41968
ENSMUSG00000097415	AU020206	1.01917e-08	0.415454
ENSMUSG00000040710	St8sia4	9.3937e-05	0.414628
ENSMUSG00000036594	H2-Aa	6.63782e-06	0.412447
ENSMUSG00000032649	Colgalt2	0.000108239	0.41141
ENSMUSG00000027716	Trpc3	0.00012106	0.410644
ENSMUSG00000108358	Gm44509	0.00123017	0.409575
ENSMUSG00000028354	Fmn2	0.000816516	0.40953
ENSMUSG00000083688	Gm13743	0.00247105	0.408073
ENSMUSG00000038370	Pcp4l1	5.17959e-09	0.407296
ENSMUSG00000031870	Pgr	0.00277855	0.406921
ENSMUSG00000000903	Vpreb3	7.57013e-05	0.405496
ENSMUSG00000060586	H2-Eb1	8.44717e-06	0.403995
ENSMUSG00000048834	Vstm2a	0.00294939	0.403866
ENSMUSG00000111933	Gm36660	0.000404742	0.401937
ENSMUSG00000026301	Iqca	3.30473e-05	0.401756
ENSMUSG00000029387	Gtf2h3	0.00388007	0.401627
ENSMUSG00000000794	Kcnn3	1.08203e-05	0.400052
ENSMUSG00000044387	2410080I02Rik	0.00212348	0.399731
ENSMUSG00000036395	Glb1l2	0.000196336	0.399628
ENSMUSG00000071042	Rasgrp3	0.000225779	0.399495
ENSMUSG00000054021	Sirt5	1.33736e-05	0.396967
ENSMUSG00000026065	Slc9a4	0.000327997	0.396389
ENSMUSG00000040592	Cd79b	0.00313226	0.396279
ENSMUSG00000040950	Mgl2	4.00683e-05	0.39578
ENSMUSG00000000416	Cttnbp2	2.9873e-05	0.394733
ENSMUSG00000072473	1700024G13Rik	3.80269e-05	0.391651
ENSMUSG00000115970	8430426J06Rik	0.00197326	0.389758
ENSMUSG00000035486	Plk5	1.51171e-05	0.387893
ENSMUSG00000074782	4833422C13Rik	5.21268e-05	0.386224
ENSMUSG00000067736	Gm10222	3.95687e-06	0.385606
ENSMUSG00000103197	Gm37642	0.00126998	0.385376
ENSMUSG00000102752	Gm7694	0.00346211	0.383974
ENSMUSG00000117921	Gm50186	0.00349494	0.382661
ENSMUSG00000005947	Itgae	0.00274922	0.382015
ENSMUSG00000034028	Cd226	5.83479e-05	0.381649
ENSMUSG00000115405	Gm41307	0.000842803	0.37975
ENSMUSG00000061576	Dpp6	0.000501072	0.379013
ENSMUSG00000102588	Gm37444	0.00251696	0.378956
ENSMUSG00000023206	Il15ra	0.000640865	0.378428
ENSMUSG00000019761	Krt10	0.000507865	0.377953
ENSMUSG00000056145	AI504432	4.06268e-07	0.377286
ENSMUSG00000031881	Cdh16	0.0003944	0.376447
ENSMUSG00000036560	Lgi4	0.00208479	0.374916
ENSMUSG00000096948	Gm4221	0.00470731	0.374109
ENSMUSG00000103585	Pcdhgb4	0.00566206	0.373376
ENSMUSG00000019647	Sema6a	1.24166e-08	0.369378
ENSMUSG00000046080	Clec9a	0.000626709	0.36881
ENSMUSG00000096563	Gm24095	0.00359026	0.36799
ENSMUSG00000117768	8030456M14Rik	0.0021689	0.367684
ENSMUSG00000099902	Gm12115	0.00558161	0.367287
ENSMUSG00000112461	Gm47625	0.00264761	0.366049
ENSMUSG00000022096	Hr	0.00456713	0.363094
ENSMUSG00000016763	Scube1	5.68387e-06	0.362786
ENSMUSG00000047246	H2bc6	6.93145e-05	0.360432
ENSMUSG00000030468	Siglecg	0.00138458	0.360387
ENSMUSG00000107208	D130004A15Rik	0.000135379	0.358161
ENSMUSG00000072596	Ear2	0.000101329	0.357362
ENSMUSG00000050022	Amz1	5.90247e-06	0.35469
ENSMUSG00000008193	Spib	0.00298201	0.354567
ENSMUSG00000047880	Cxcr5	0.00230905	0.353769
ENSMUSG00000019487	Trip10	0.0013627	0.353485
ENSMUSG00000043421	Hilpda	7.00819e-09	0.353311
ENSMUSG00000052125	F730043M19Rik	0.000324575	0.353002
ENSMUSG00000032942	Ucp3	0.00194211	0.350141
ENSMUSG00000078117	Gm16485	0.00389182	0.347761
ENSMUSG00000109051	Gm44913	0.000899906	0.346431
ENSMUSG00000065947	mt-Nd4l	1.21871e-05	0.345623
ENSMUSG00000006269	Atp6v1b1	0.000111357	0.345589
ENSMUSG00000030158	Clec12b	0.00237291	0.344814
ENSMUSG00000022659	Gcsam	0.00149458	0.344434
ENSMUSG00000028347	Tmeff1	4.29275e-05	0.340319
ENSMUSG00000076617	Ighm	0.00038976	0.339219
ENSMUSG00000022490	Ppp1r1a	0.00259704	0.338252
ENSMUSG00000046341	Gm11223	0.00152792	0.336703
ENSMUSG00000030577	Cd22	4.57936e-05	0.336608
ENSMUSG00000030147	Clec4b1	0.000143309	0.33609
ENSMUSG00000041644	Slc5a12	0.000792234	0.335904
ENSMUSG00000024673	Ms4a1	0.00154189	0.33254
ENSMUSG00000040283	Btnl9	0.000510944	0.331994
ENSMUSG00000035686	Thrsp	0.00209355	0.331309
ENSMUSG00000038803	Ost4	0.00127267	0.330335
ENSMUSG00000000861	Bcl11a	0.000822047	0.326047
ENSMUSG00000027380	Acoxl	0.00345746	0.324012
ENSMUSG00000039013	Siglecf	0.000383841	0.323465
ENSMUSG00000051022	Hs3st1	0.00269596	0.318168
ENSMUSG00000029477	Morn3	3.56671e-05	0.314641
ENSMUSG00000026357	Rgs18	0.00124573	0.314591
ENSMUSG00000030178	Klra13-ps	0.00351484	0.31118
ENSMUSG00000079055	Slc8a3	1.19294e-05	0.310889
ENSMUSG00000039783	Kmo	0.000524433	0.308611
ENSMUSG00000063632	Sox11	2.07231e-05	0.308581
ENSMUSG00000107792	Gm43914	0.000116805	0.307682
ENSMUSG00000030724	Cd19	0.00120911	0.307128
ENSMUSG00000041538	H2-Ob	0.00104716	0.306545
ENSMUSG00000051504	Siglech	0.000763628	0.306008
ENSMUSG00000037922	Bank1	0.0036966	0.304957
ENSMUSG00000041660	Bbox1	0.00061632	0.304824
ENSMUSG00000109408	A930037H05Rik	0.000369083	0.303968
ENSMUSG00000028488	Sh3gl2	0.000194697	0.300824
ENSMUSG00000009900	Wnt3a	0.000904487	0.300012
ENSMUSG00000095588	Gm12350	0.00385037	0.298605
ENSMUSG00000085340	Gm16335	0.00105508	0.298431
ENSMUSG00000026494	Kif26b	0.000101766	0.297007
ENSMUSG00000101615	Gm8495	0.00315266	0.291893
ENSMUSG00000105719	Gm42872	0.00106214	0.289874
ENSMUSG00000035606	Ky	8.22684e-05	0.289868
ENSMUSG00000055254	Ntrk2	4.46935e-05	0.287633
ENSMUSG00000026834	Acvr1c	0.00217393	0.287246
ENSMUSG00000022504	Ciita	0.00024832	0.286245
ENSMUSG00000004110	Cacna1e	0.000476603	0.286068
ENSMUSG00000096596	Gm10591	9.01711e-06	0.283492
ENSMUSG00000094065	Ccl21d	1.63196e-07	0.282635
ENSMUSG00000079298	Klrb1b	0.000308738	0.28062
ENSMUSG00000043501	Lgals2	0.000159459	0.27933
ENSMUSG00000097239	Gm27029	0.000485717	0.279117
ENSMUSG00000089874	9230117E06Rik	0.00061781	0.276218
ENSMUSG00000062524	Ncr1	0.00296121	0.270301
ENSMUSG00000078810	Gp6	0.000623206	0.269028
ENSMUSG00000105128	Gm42870	0.000133507	0.26809
ENSMUSG00000050241	Klre1	0.00431337	0.267146
ENSMUSG00000112237	D630033A02Rik	0.00260425	0.265523
ENSMUSG00000073878	Gm13304	0.00115457	0.265387
ENSMUSG00000104213	Ighd	0.00204972	0.265348
ENSMUSG00000042474	Fcmr	0.00377503	0.265284
ENSMUSG00000117916	9630028I04Rik	5.88386e-05	0.264799
ENSMUSG00000109827	Gm6213	0.00113638	0.264251
ENSMUSG00000005672	Kit	2.98901e-07	0.263129
ENSMUSG00000078137	Ankrd63	0.000178314	0.259073
ENSMUSG00000085282	Gm15663	0.00153492	0.255552
ENSMUSG00000061397	Krt79	7.332e-05	0.255115
ENSMUSG00000105287	Gm43577	0.00326326	0.254446
ENSMUSG00000035969	Rusc2	0.00230047	0.253877
ENSMUSG00000057606	Colq	0.00288723	0.253112
ENSMUSG00000026616	Cr2	0.0022925	0.252874
ENSMUSG00000115095	Gm49311	6.52564e-06	0.252774
ENSMUSG00000066319	Rtp3	6.99997e-07	0.25151
ENSMUSG00000095675	Ccl21b	3.7563e-05	0.24811
ENSMUSG00000030159	Clec1b	0.00151662	0.244604
ENSMUSG00000057337	Chst3	0.000396892	0.242702
ENSMUSG00000014030	Pax5	0.000955899	0.242193
ENSMUSG00000035615	Frmpd1	0.000401377	0.241807
ENSMUSG00000004892	Bcan	2.72434e-05	0.237538
ENSMUSG00000072601	Ear1	1.11658e-07	0.233613
ENSMUSG00000047462	Gpr141b	2.99718e-05	0.226748
ENSMUSG00000112164	Gm19990	0.000686214	0.223465
ENSMUSG00000079852	Klra4	0.00233786	0.212869
ENSMUSG00000002475	Abhd3	0.000460809	0.211648
ENSMUSG00000024517	Grp	0.00015167	0.209011
ENSMUSG00000096271	Ccl21b	4.90528e-05	0.207937
ENSMUSG00000043932	Klri2	4.29286e-05	0.205385
ENSMUSG00000089727	Klra8	3.2927e-05	0.187589
ENSMUSG00000038421	Fcrla	6.68778e-05	0.187588
ENSMUSG00000020884	Asgr1	5.646e-06	0.186064
ENSMUSG00000055022	Cntn1	1.55925e-06	0.173403
ENSMUSG00000046093	Hpcal4	0.000107944	0.172245
ENSMUSG00000116796	Gm49784	0.000701729	0.171465
ENSMUSG00000070529	Wfdc10	0.000350186	0.166697
ENSMUSG00000105160	A530030E21Rik	0.0022301	0.158587
ENSMUSG00000049281	Scn3b	1.75139e-06	0.158472
ENSMUSG00000053310	Nrgn	9.33183e-05	0.155921
ENSMUSG00000024008	Cpne5	4.97135e-07	0.155805
ENSMUSG00000054422	Fabp1	1.25224e-05	0.153483
ENSMUSG00000012705	Retn	0.000182458	0.14911
ENSMUSG00000030278	Cidec	6.73263e-07	0.140321
ENSMUSG00000044338	Aplnr	2.11353e-05	0.139197
ENSMUSG00000024027	Glp1r	2.37581e-07	0.134709
ENSMUSG00000044156	Hepacam2	8.60771e-07	0.131449
ENSMUSG00000031494	Cd209a	2.85943e-06	0.0996884
ENSMUSG00000022878	Adipoq	0.000173135	0.0996705
ENSMUSG00000079355	Ackr4	3.41856e-07	0.0978842
ENSMUSG00000030546	Plin1	2.2762e-06	0.0829686
ENSMUSG00000024028	Tff2	1.02318e-06	0.0494259
ENSMUSG00000061780	Cfd	0.000250573	0.0423522
ENSMUSG00000027559	Car3	7.5187e-05	0.0377275
