# Supplementary material for: ADAR1 averts fatal type I interferon induction by ZBP1
Source: Nature. 2022 Jul 20;607(7920):776–83. doi: 10.1038/s41586-022-04878-9 (PMC9329096; doi:10.1038/s41586-022-04878-9)
Supplement: Supplementary file 7 — Source Data Fig. 1 [file 41586_2022_4878_MOESM7_ESM.xlsx]

## Sheet: Figure 1a
Mouse Survival (0=alive; 1=dead).
Age (d)	Adar1-/mZα (n = 47)	control (n = 177)	Adar1-/mZα Mavs-/- (n = 30)	Adar1-/mZα Zbp1-/- (n = 35)
3	1
1	1
1	1
1	1
9	1
6	1
6	1
8	1
1	1
1	1
1	1
1	1
1	1
1	1
2	1
2	1
1	1
1	1
1	1
1	1
6	1
6	1
6	1
1	1
1	1
8	1
8	1
8	1
8	1
1	1
1	1
1	1
1	1
1	1
1	1
3	1
2	1
2	1
2	1
4	1
4	1
4	1
4	1
4	1
4	1
1	1
7	1
105			0
105			0
105			0
105			0
105			0
105			0
105			0
105			0
105			0
105			0
105			0
105			0
105			0
105			0
105			0
105			0
105			0
105			0
105			0
105			0
105			0
91			0
91			0
72			0
72			0
64			0
64			0
22			0
102			0
105			0
105				0
105				0
32				1
35				1
105				0
105				0
105				0
13				1
105				0
105				0
105				0
105				0
105				0
105				0
78				0
6				1
103				1
93				1
105				0
73				1
105				0
15				1
105				0
105				0
92				1
92				0
105				0
105				0
105				0
105				0
105				0
105				0
14				1
105				0
105				0
25		0
25		0
25		0
23		0
23		0
23		0
23		0
27		0
27		0
24		0
24		0
34		0
34		0
34		0
34		0
19		0
19		0
19		0
1		1
22		0
22		0
22		0
19		0
22		0
22		0
22		0
28		0
28		0
25		0
25		0
25		0
22		0
22		0
22		0
1		1
18		1
23		0
23		0
20		0
20		0
102		0
102		0
102		0
102		0
39		0
105		0
23		0
102		0
30		0
23		0
36		0
105		0
105		0
105		0
36		0
26		0
105		0
105		0
105		0
105		0
33		0
8		1
105		0
105		0
105		0
72		0
28		0
105		0
105		0
105		0
21		0
105		0
21		0
89		0
89		0
21		0
105		0
105		0
105		0
63		0
63		0
63		0
63		0
105		0
25		0
105		0
105		0
25		0
105		0
105		0
25		0
25		0
105		0
91		0
91		0
41		0
41		0
91		0
41		0
41		0
72		0
72		0
72		0
72		0
72		0
29		0
29		0
29		0
29		0
72		0
64		0
64		0
64		0
64		0
64		0
22		0
22		0
22		0
22		0
22		0
105		0
26		0
19		0
105		0
19		0
19		0
105		0
105		0
105		0
37		0
37		0
37		0
18		0
18		0
32		0
32		0
105		0
26		0
26		0
26		0
26		0
105		0
105		0
105		0
34		0
105		0
105		0
22		0
17		1
105		0
105		0
105		0
28		0
28		0
105		0
105		0
105		0
105		0
103		0
103		0
20		0
20		0
20		0
93		0
105		0
40		0
40		0
40		0
40		0
105		0
105		0
34		0
34		0
92		0
92		0
105		0
105		0

## Sheet: Figure 1b
Body weight (g)
Adar1WT/mZα (n = 13)	Adar1-/mZα (n = 10)	Mavs-/- (n = 7)	Adar1-/mZα Mavs-/- (n = 5)	Adar1WT/mZα Zbp1-/- (n = 10)	Adar1-/mZαZbp1-/- (n = 14)
1.46	1	1.7	1.53	1.43	1.25
1.48	1.02	1.39	1.5	1.26	1.2
1.65	1.03	1.84	1.8	1.51	1.27
1.47	1.14	1.88	1.27	1.52	1.34
1.67	1.11	1.53	1.2	1.49	1.26
1.29	1.12	1.52		1.52	1.37
1.42	1.14	1.42		1.35	1.3
1.41	1.1			1.55	1.31
1.41	1.17			1.57	1.45
1.24	1.19			1.48	1.44
1.27					1.36
1.57					1.42
1.66					1.37
					1.39

## Sheet: Figure 1c
	Adar1WT/mZα (n = 13)	Adar1-/mZα (n = 10)	Mavs-/- (n = 6)	Adar1-/mZα Mavs-/- (n = 5)	Adar1WT/mZα Zbp1-/- (n = 9)	Adar1-/mZαZbp1-/- (n = 14)
RBC (×106/μl)	4.24	1.96	4.4	4.24	4.68	2.68
	3.08	2.8	4.48	4.52	5.68	3.68
	5.52	2.48	3.56	4.72	3.05	3.2
	3.48	3.72	3.76	4.04	5.2	4.8
	2.36	4.44	4.2	5.24	6.36	3.56
	6.12	2.36	4.84		4.96	3.44
	4.6	1.88			4.28	3.4
	6.16	2.32			5.2	4
	4.96	3.48			5.08	4
	3.12	3.4				4.6
	5.28					3.68
	4.48					4.2
	4.2					3.76
						3.92
	Adar1WT/mZα (n = 13)	Adar1-/mZα (n = 10)	Mavs-/- (n = 6)	Adar1-/mZα Mavs-/- (n = 5)	Adar1WT/mZα Zbp1-/- (n = 9)	Adar1-/mZαZbp1-/- (n = 14)
HGB (g/dl)	12.4	6.4	14.8	14	13.6	8.8
	8.8	8.4	14	13.6	14.8	12.4
	13.2	8.4	12.8	14.8	9.5	11.2
	10.8	10.4	13.2	13.6	14.4	14.8
	7.6	12.8	13.2	16.4	16.4	11.6
	16	6.8	14.8		13.6	9.6
	13.2	6.8			11.6	10
	18.4	7.6			14.4	12
	12	11.2			14.4	12
	8.4	11.2				13.2
	15.2					12.4
	12.8					14.4
	12.8					12.4
						12.4
	Adar1WT/mZα (n = 13)	Adar1-/mZα (n = 10)	Mavs-/- (n = 6)	Adar1-/mZα Mavs-/- (n = 5)	Adar1WT/mZα Zbp1-/- (n = 9)	Adar1-/mZαZbp1-/- (n = 14)
HCT (%)	41.48	22.32	42.92	40.76	46.72	29.04
	30.12	30.4	41.88	43.08	53.68	40.76
	49.56	27.76	33.12	44.72	29.85	35.6
	36.08	38.6	37.52	39.6	50.8	52.16
	23	47.48	41	51.2	60.96	38.64
	59.16	25.52	50.44		48.24	37.6
	47.24	21.28			42.56	34.36
	63.56	24.88			51.96	41.16
	47.12	39.08			51.52	41.92
	31.36	38.76				48.8
	55.4					40.24
	43.92					46.24
	40.8					43.72
						44.48

## Sheet: Figure 1d
	Adar1WT/mZα (n = 8)	Adar1-/mZα (n = 10)	Adar1-/mZα Mavs-/- (n = 5)	Adar1-/mZα Zbp1-/- (n = 7)
CC3+ cells/crypt in small intestine	0.085	2.77	0.07	0.795
	0.05	2.91	0.075	1.225
	0.1	1.39	0.075	1.295
	0.035	2.77	0.12	0.98
	0.045	3.6	0.125	1.425
	0.135	1.25		0.585
	0.065	2.125		0.365
	0.125	1.82
		2.47
		4.735
	Adar1WT/mZα (n = 5)	Adar1-/mZα (n = 8)	Adar1-/mZα Mavs-/- (n = 5)	Adar1-/mZα Zbp1-/- (n = 9)
CC3+ cells/crypt in colon	0.185	1.92	0.08	0.23
	0.045	2.8	0.145833	0.24
	0.09	3.03	0.0757576	0.245
	0.34	4.505	0.145251	0.595
	0.170732	2.335	0	0.825
		4.37069		0.74
		3.11215		0.533784
		3.60784		0.595
				0.333333

## Sheet: Figure 1e
fold-change over Adar1WT/mZα
spleen				lung					brain
Adar1-/mZα	Adar1-/mZα Zbp1-/-			Adar1-/mZα	Adar1-/mZα Zbp1-/-	Adar1-/mZα Mavs-/-			Adar1-/mZα	Adar1-/mZα Zbp1-/-	Adar1-/mZα Mavs-/-
5.60386	2.82275			10.0784	6.37091	0.497505			14.778	8.99158	1.5174
3.62264	1.42174			5.82105	1.05231	0.37099			13.5482	8.31519	1.47103
2.23985	1.15508			5.33749	0.984976	1.16381			12.3377	7.38386	1.13264
3.69809	2.00608			4.11725	2.6792	0.44936			9.74036	6.80078	1.07697
3.15369	0.744797			2.57891	0.909156	0.705697			9.71002	6.72344	1.05174
25.8684	0.942236			26.1747	1.1226	1.19818			9.64913	6.67631	1.02106
8.19179	1.06962			16.7808	0.754368	0.534485			9.34244	6.35647	0.948438
2.04769	1.40678			2.43122	1.60036	0.826943			9.30077	5.85898	0.941609
6.724	2.81431			5.76835	3.09273	0.445069			9.2829	5.51907	0.940256
2.20717	1.15621			4.02693	1.17396	0.681403			8.83956	5.46643	0.921752
4.07912	1.56801			2.44199	1.26042	0.776028			8.60291	5.25212	0.915924
5.33504	1.28122			2.02913	1.40602	1.30927			8.47977	5.1635	0.908337
2.90311	1.58096			2.24513	1.70811	0.694593			7.7287	4.98451	0.895475
4.16178	1.85446			8.52867	3.48655	0.397168			7.44386	4.9362	0.882168
2.6339	2.13613			3.75419	2.29596	0.672898			7.36507	4.86461	0.845763
4.92089	1.27241			6.10174	1.28058	0.938533			7.25173	4.85299	0.844664
5.01198	1.84045			9.0455	2.70483	0.911251			6.81765	4.78195	0.821311
2.29199	1.43794			2.6324	1.52273	0.54073			6.76552	4.67803	0.796985
8.78523	3.24667			7.74379	2.85292	0.855927			6.58188	4.60979	0.793032
10.6921	3.4593			6.34333	3.61556	0.291325			6.56707	4.54467	0.785577
5.09337	1.95304			4.71677	2.31903	0.496085			6.54582	4.5193	0.782547
3.13821	1.46457			4.0541	1.91672	1.3593			6.44386	4.4496	0.774722
3.89991	1.13325			4.59696	1.07213	0.490988			6.32976	4.37187	0.768118
9.42113	0.699463			4.40756	0.94007	0.668862			6.27613	4.36611	0.757084
2.64928	1.66509			3.5125	2.05011	1.03541			5.54668	4.30168	0.755983
5.58014	3.06673			6.04952	3.54337	0.392249			5.39772	4.09979	0.755668
2.92691	1.6234			5.77172	2.27398	0.456245			5.32978	4.00722	0.752597
2.29708	1.29864			3.10596	1.61481	0.644325			5.24212	3.97189	0.751724
5.29312	2.20818			6.5027	3.38407	0.609704			5.00545	3.70128	0.74351
2.72682	0.879259			2.77099	0.874615	0.994222			4.86082	3.52812	0.74203
3.46391	2.0568			3.68284	2.30062	0.680657			4.84132	3.44845	0.723706
7.62745	3.74872			14.4136	6.12173	0.712738			4.765	3.42885	0.713037
4.43717	2.63434			6.80625	4.0892	0.600651			4.73627	3.34168	0.711002
2.66734	1.804			3.21701	2.71039	0.644075			4.73224	3.32367	0.699866
2.766	1.62023			2.99842	1.9039	0.670849			4.71383	3.31372	0.696595
6.26815	2.55241			10.0023	3.6255	0.277135			4.6928	3.27694	0.694141
5.47333	2.15146			29.4464	5.51897	1.46999			4.65498	3.20428	0.689776
4.04326	2.65318			3.49875	1.96338	0.242148			4.4299	3.19082	0.688176
2.92383	1.81713			7.80652	2.8966	0.465974			4.34077	3.05062	0.687378
4.41453	2.10506			3.79484	1.48524	1.37109			4.306	3.02886	0.686176
2.02876	1.06319			3.20557	1.00043	1.47178			4.20637	3.02241	0.686161
7.25211	3.30979			6.95852	5.18714	0.649202			4.0519	3.02016	0.685332
3.94444	2.33241			4.47969	2.58288	0.645612			4.04244	2.9636	0.676858
2.98721	1.58491			2.57769	1.97838	0.894107			4.0043	2.92528	0.673267
75.6108	2.01922			5.46257	1.70991	3.52074			3.97843	2.86458	0.672427
2.99219	1.64901			2.20678	1.57459	0.877019			3.90102	2.82373	0.665011
4.6461	2.53787			3.37807	2.18059	0.42995			3.78489	2.79089	0.652873
5.60906	3.12029			7.53433	3.25708	0.419723			3.62329	2.73175	0.652003
3.35492	1.81564			5.96077	3.14875	1.21726			3.6025	2.6838	0.643194
4.05978	2.2642			5.61949	4.18771	0.808343			3.60175	2.64071	0.638707
2.22808	1.42543			2.94229	1.89372	1.13066			3.56945	2.61281	0.63187
2.0711	1.40776			2.45309	1.62491	0.929856			3.4392	2.48389	0.62248
6.95842	3.95523			15.62	6.73445	0.495625			3.38886	2.47723	0.608952
2.28824	1.62163			2.13243	1.43332	0.820878			3.37497	2.46272	0.584156
2.18386	1.97668			4.5749	3.35139	0.967665			3.34812	2.414	0.579106
4.06141	1.63823			6.23332	2.78728	0.862372			3.3381	2.36743	0.573385
8.53695	3.20681			15.5642	4.65461	0.578064			3.32205	2.33379	0.572888
2.388	1.28681			2.49116	1.49218	0.78601			3.30454	2.33217	0.566511
3.17554	1.72142			4.66469	1.98696	0.907368			3.23457	2.2879	0.566
6.38187	2.92334			10.1663	3.48486	0.429842			3.14983	2.2792	0.559632
2.1311	1.72524			2.40934	1.74954	0.940278			2.99628	2.20863	0.552434
8.95964	1.99117			4.32003	1.0909	1.68375			2.97796	2.14697	0.549484
12.6036	6.04901			14.6564	6.74127	0.309846			2.96216	2.06469	0.535617
5.3309	2.13832			4.31895	2.38363	0.650662			2.93813	1.97784	0.53285
6.58325	1.27399			20.2785	3.88865	1			2.89889	1.95453	0.526388
2.90694	1.54328			3.84131	2.14712	0.859399			2.89046	1.92893	0.508528
2.76753	1.61552			2.77618	1.93587	0.758794			2.88256	1.91856	0.504858
4.7947	1.15015			4.34001	1.03913	1.12075			2.87592	1.91378	0.500381
8.63119	3.63864			13.2023	3.41963	0.990554			2.74946	1.86603	0.495403
4.71213	1.9442			4.11839	1.57844	0.902401			2.73933	1.83878	0.49228
4.18167	1.84456			4.72148	2.0095	0.559372			2.72967	1.73664	0.4909
4.06462	1.63608			3.07039	1.50842	0.758047			2.72201	1.72318	0.484351
13.4249	4.0875			6.65759	3.00466	0.347066			2.67706	1.69299	0.479782
6.5542	2.14631			10.6736	4.24387	0.746855			2.65043	1.6663	0.474679
4.31602	2.27758			6.48506	3.65208	1.12032			2.6016	1.5416	0.457891
6.7267	2.77152			13.337	4.65151	0.411995			2.57153	1.53858	0.456844
4.72174	1.64878			2.82682	1.66558	0.850828			2.55788	1.52832	0.446978
4.18202	2.30122			5.27408	3.67637	0.696135			2.53991	1.48914	0.438873
2.97102	1.67275			3.53453	2.11996	0.93977			2.52455	1.46889	0.437999
3.12588	1.57525			4.10545	2.44159	0.927256			2.51372	1.45352	0.427442
7.52129	2.98245			8.52464	3.12622	0.971536			2.46913	1.37759	0.421046
6.4138	2.4996			8.42876	3.30539	1.27087			2.44702	1.2215	0.396351
4.22339	2.88546			7.95753	6.53615	0.328873			2.37376	1.16639	0.375179
2.36897	1.26388			2.44816	1.33058	0.787155			2.32535	1.14062	0.370476
2.94396	1.37902			2.05822	1.32185	0.860997			2.27983	1.13126	0.353517
5.11601	2.13391			10.8515	4.29941	0.957923			2.27202	1.07605	0.34891
7.40818	2.63244			6.47347	2.93834	0.735654			2.22966	1.04598	0.306339
2.97729	1.95407			2.60124	1.66856	0.590799			2.21564	1.03845	0.300899
3.83387	2.23597			3.06979	3.14496	1.26873			2.21227	0.966556	0.291517
4.01839	2.60532			5.1875	4.92943	0.860688			2.1766	0.880869	0.266826
4.038	2.57719			3.27483	2.34987	0.299379			2.1216	0.649736	0.258417
5.41417	2.35659			4.34875	3.51216	0.773075			2.09852	0.570085	0.19962
4.2065	1.83536			6.40367	2.32614	0.572403			2.04542	0.501232	0.181636

## Sheet: Figure 1g
Rel. expression
lung			spleen			liver
Adar1WT/mZα (n = 6)	Adar1-/mZα (n = 6)		Adar1WT/mZα (n = 6)	Adar1-/mZα (n = 6)		Adar1WT/mZα (n = 6)	Adar1-/mZα (n = 6)
0.03	0.367		0.029	0.823		0.038	0.427
0.022	0.311		0.028	0.765		0.1	0.419
0.028	0.292		0.082	0.615		0.149	0.336
0.004	0.313		0.054	0.675		0.036	0.458
0.036	0.347		0.065	0.664		0.127	0.458
0.028	0.258		0.143	1.162		0.108	0.444
