# Supplementary material for: ADAR1 averts fatal type I interferon induction by ZBP1
Source: Nature. 2022 Jul 20;607(7920):776–83. doi: 10.1038/s41586-022-04878-9 (PMC9329096; doi:10.1038/s41586-022-04878-9)
Supplement: Supplementary file 8 — Source Data Fig. 2 [file 41586_2022_4878_MOESM8_ESM.xlsx]

## Sheet: Figure 2a
Relative body weight (%)
control (n = 109)	Adar1-/mZα Zbp1-/- (n = 27)	Adar1-/mZα Mavs-/- (n = 23)	Adar1-/mZα Zbp1-/-Mavs-/- (n = 22)	Adar1-/mZα MavsWT/- (n = 11)	Adar1-/mZα Zbp1-/-MavsWT/- (n = 21)
98.4345	54.7184	102.325	103.496	40.495	99.3967
96.8867	53.6726	104.208	106.132	44.6783	100.986
98.2254	57.1866	101.321	100.443	45.0548	80.6552
94.9624	63.88	111.487	89.1893	55.8883	94.1257
95.3388	54.6347	102.032	88.0598	49.7963	84.3784
103.706	67.2267	104.459	108.056	45.8231	98.811
110.232	80.0696	105.546	109.102	48.4719	90.9882
105.128	76.8066	102.785	103.413	57.9014	95.1715
100.568	68.2307	77.608	101.363	45.1345	90.8627
99.9824	64.2565	93.1296	105.421	45.0285	102.241
97.5979	53.5471	96.7848	94.4603	47.8362	86.5538
107.722	57.3957	97.1027	102.827		93.2472
102.451	46.8955	100.016	108.227		90.4443
96.6775	67.6487	106.267	98.2681		91.4065
92.9962	66.9601	105.844	95.9902		94.6695
95.7154	70.1385	97.3676	95.0367		88.8546
96.9704	76.7604	92.176	100.917		99.0098
98.7692	82.9584	103.883	106.214		97.7384
108.684	83.2763	98.7979	123.484		92.3879
108.182	68.4963	90.5338	98.639		94.8778
98.0162	81.687	93.3415	101.923		110.134
105.965	68.8672	92.3879	99.9104
93.7492	73.2111	103.936
99.9406	69.5029
108.809	68.1785
105.002	68.2315
94.293	58.696
99.0202
98.058
99.815
93.3308
95.7572
106.927
104.71
91.0718
98.3927
111.863
109.186
110.441
102.827
96.9704
99.7314
99.564
101.279
111.278
106.299
103.789
101.447
101.614
65.5533
105.128
102.409
95.8409
97.1795
98.7274
77.4341
99.3549
124.65
95.9902
103.46
83.5941
92.4939
97.1027
113.578
87.0905
90.7987
96.2021
102.612
95.0897
101.712
97.7914
97.7914
99.7514
103.46
106.691
104.625
108.174
92.4939
106.797
101.288
94.401
89.7922
99.1157
103.142
94.0302
97.2616
106.161
101.976
111.83
105.95
118.293
106.638
104.095
104.89
101.553
94.8248
98.7449
79.1972
108.545
96.6259
106.744
86.8256
95.5664
88.7327
86.0839
97.6854
103.089
118.293
96.6789

## Sheet: Figure 2b
RBC (1×106/μl)								HGB (g/dl)								HCT (%)
control (n = 38)	Adar1-/mZα Zbp1-/- (n = 12)	Adar1-/mZα Mavs-/- (n = 8)	Adar1-/mZα Zbp1-/-Mavs-/- (n =11)	Adar1-/mZα MavsWT/- (n = 11)	Adar1-/mZα Zbp1-/-MavsWT/- (n = 11)			control (n = 38)	Adar1-/mZα Zbp1-/- (n = 12)	Adar1-/mZα Mavs-/- (n = 8)	Adar1-/mZα Zbp1-/-Mavs-/- (n =11)	Adar1-/mZα MavsWT/- (n = 11)	Adar1-/mZα Zbp1-/-MavsWT/- (n = 11)			control (n = 38)	Adar1-/mZα Zbp1-/- (n = 12)	Adar1-/mZα Mavs-/- (n = 8)	Adar1-/mZα Zbp1-/-Mavs-/- (n =11)	Adar1-/mZα MavsWT/- (n = 11)	Adar1-/mZα Zbp1-/-MavsWT/- (n = 11)
10.61	8.57	9.92	11.41	1.64	9.62			14.4	10.9	14	15.1	7.6	10.3			47.74	37.92	47.3	52.62	11.98	37.4
9.33	7.93	10.83	10.32	1.43	9.15			13.6	9.9	15.3	13.2	4.9	13.3			38.85	34.93	50.49	48.64	9.97	45.55
10.65	9.56	9.89	10.69	2.73	9.42			14.3	13	15.1	13.5	9.9	12.7			47.81	44.17	45.83	49.75	18.06	43.18
10.68	8.9	9.71	9.9	1.97	9.95			14.2	12.2	14.6	11.8	9	13.5			49.35	40.74	45.77	46.41	13.6	47.62
11.9	8.53	9.7	10.32	3.75	9.84			16.6	11.1	12.4	12.3	3.2	13.3			54.52	39.54	45.22	48.44	21.94	47.12
10.3	7.86	10.13	9.19	1	10.72			13.9	12.8	14.3	13.8	2.4	12.8			46.71	37.71	46.11	45.3	6.32	46
10.71	9.75	11.09	10.66	1.38	8.06			14.1	12.1	12.5	13.9	5.8	13.7			49.38	44.33	50.77	49.07	5.4	47.82
10.95	9.64	10.71	10.54	5.13	10.06			13.9	12.5	15.2	14	3.4	12.2			49.06	43.27	49.08	48.63	27.59	48.57
10.48	9.43		9.79	2.8	9.36			14.4	10.9		13.9	6.3	13.5			47.5	43.28		45.44	16.61	49
10.61	8.25		10.2	6.27	10.19			14.3	10.2		13	1.2	11.6			48.3	38.22		48.36	33.24	41.9
10.07	7.5		10.68	5.34	10.32			14	9.7		15.8	1.5	13.6			46.88	38.1		48.79	30.35	45.63
10.28	7.11							14	11.3							47.63	34.75
11.15								14								50.83
10.62								14.9								48.6
10.99								14								49.89
10.21								13.7								46.98
10.62								13.7								49.33
10.42								12								49.2
9.99								12.8								46.56
10.95								14.5								50.02
9.86								14.4								48.66
11.05								16.2								49.29
10.83								14.9								55.45
11.82								16.3								47.96
10.39								14.1								52.24
11.55								14.5								47.76
10.82								14.9								47.51
10.64								14.8								49.81
10.93								14.4								49.87
10.59								14.1								49.56
10.28								14.2								46.04
10.94								13								50.11
10.31								14.6								46.52
10.29								13.8								47.66
11.52								15.2								55.14
10.52								17.4								45.89
9.75								13.9								43.43
10.53								14.8								47.59

## Sheet: Figure 2c
Mouse Survival (0=alive; 1=dead).
Age (d)	Adar1-/mZα Zbp1-/-Mavs-/- (n = 29)	Adar1-/mZα MavsWT/- (n = 23)	Adar1-/mZα Zbp1-/-MavsWT/- (n = 24)	control (n = 223)	Adar1-/mZα Zbp1-/- (n = 35)	Adar1-/mZα Mavs-/- (n =30)
22		0
90		0
77		0
105		0
90		0
24		0
27		1
65		0
85		0
21		1
21		1
21		1
102		0
1		1
21		1
23		1
90		0
1		1
65		0
104		0
105		0
93		1
105		0
105			0
105			0
105			0
105			0
74			0
23			0
105			0
105			0
105			0
74			0
99			0
105			0
105			0
105			0
105			0
105			0
105			0
1			1
105			0
27			1
105			0
105			0
105			0
105			0
105	0
105	0
105	0
105	0
105	0
105	0
105	0
105	0
105	0
1	1
15	1
105	0
105	0
105	0
105	0
105	0
105	0
6	1
15	1
105	0
105	0
99	0
99	0
32	0
32	0
105	0
65	0
105	0
105	0
105				0
65				0
105				0
77				0
77				0
77				0
105				0
43				0
43				0
36				0
36				0
36				0
36				0
25				0
25				0
90				0
45				0
45				0
1				1
20				0
20				0
20				0
65				0
77				0
77				0
104				0
98				0
30				0
37				0
37				0
105				0
67				0
67				0
67				0
105				0
67				0
38				0
105				0
105				0
74				0
51				0
51				0
23				0
23				0
23				0
23				0
23				0
23				0
23				0
105				0
105				0
105				0
74				0
26				0
26				0
105				0
105				0
26				0
26				0
105				0
105				0
105				0
105				0
20				0
105				0
105				0
105				0
105				0
23				0
105				0
23				0
105				0
105				0
102				0
105				0
105				0
105				0
1				1
1				1
1				1
105				0
105				0
105				0
105				0
105				0
105				0
105				0
26				0
19				0
105				0
19				0
19				0
105				0
105				0
105				0
37				0
37				0
37				0
36				0
105				0
105				0
105				0
36				0
26				0
105				0
105				0
105				0
105				0
33				0
8				1
105				0
105				0
105				0
72				0
28				0
105				0
105				0
105				0
21				0
105				0
21				0
89				0
89				0
21				0
105				0
105				0
105				0
63				0
63				0
63				0
63				0
105				0
25				0
105				0
105				0
25				0
105				0
105				0
25				0
25				0
105				0
91				0
91				0
41				0
41				0
91				0
41				0
41				0
72				0
72				0
72				0
72				0
72				0
29				0
29				0
29				0
29				0
72				0
64				0
64				0
64				0
64				0
64				0
22				0
22				0
22				0
22				0
22				0
102				0
102				0
102				0
102				0
39				0
105				0
23				0
102				0
30				0
23				0
105				0
105				0
105				0
34				0
105				0
105				0
22				0
17				1
105				0
105				0
105				0
28				0
28				0
105				0
105				0
105				0
105				0
103				0
103				0
20				0
20				0
20				0
93				0
105				0
40				0
40				0
40				0
40				0
105				0
105				0
34				0
34				0
92				0
92				0
105				0
105				0
105				0
26				0
26				0
26				0
26				0
18				0
18				0
32				0
32				0
105					0
105					0
32					1
35					1
105					0
105					0
105					0
13					1
105					0
105					0
105					0
105					0
105					0
105					0
78					0
6					1
103					1
93					1
105					0
73					1
105					0
15					1
105					0
105					0
92					1
92					0
105					0
105					0
105					0
105					0
105					0
105					0
14					1
105					0
105					0
105						0
105						0
105						0
105						0
105						0
105						0
105						0
105						0
105						0
105						0
105						0
105						0
105						0
105						0
105						0
105						0
105						0
105						0
105						0
105						0
105						0
91						0
91						0
72						0
72						0
64						0
64						0
22						0
102						0
105						0

## Sheet: Figure 2d
	control (n = 12)	Adar1-/mZα Zbp1-/- (n = 11)	Adar1-/mZα Mavs-/- (n = 9)	Adar1-/mZα Zbp1-/-Mavs-/- (n = 7)	Adar1-/mZα MavsWT/- (n = 8)	Adar1-/mZα Zbp1-/-MavsWT/- (n = 9)
glomerular tuft area (μm2)	1752.26	2950.81	2165.56	1955.13	7346.35	3128.02
	2096.94	4091.51	2190.96	1790.55	5607.84	3142.05
	1870.03	3036.82	1796.92	1899.15	5169.92	2370.59
	2461.8	2041.03	1690.22	1971.97	5158.74	3041.77
	1899.35	2325.47	1788.39	2068.28	3416.83	2687.5
	2095.71	2686.72	1672.03	2167.64	4311.81	3042.6
	1884.26	3544.41	1882.48	2167.48	4688.92	3014.75
	1679.16	2672.28	1741.61		3132.51	2715.97
	2122.59	2676.57	1788.03			2515.02
	1787.72	2825.85
	1872.56	3403.11
	1764.47
	control (n = 12)	Adar1-/mZα Zbp1-/- (n = 11)	Adar1-/mZα Mavs-/- (n = 9)	Adar1-/mZα Zbp1-/-Mavs-/- (n = 7)	Adar1-/mZα MavsWT/- (n = 8)	Adar1-/mZα Zbp1-/-MavsWT/- (n = 9)
cells/tuft area (nuclei/μm2)	0.0154019	0.00669239	0.0155598	0.0154541	0.0036669	0.00591966
	0.0147733	0.00441835	0.0146129	0.0152112	0.00465185	0.00952261
	0.0148384	0.00829181	0.0145968	0.0161568	0.00478083	0.0101962
	0.0184066	0.0125408	0.0157632	0.0155939	0.00531686	0.0112009
	0.0161633	0.00862041	0.0129839	0.0131694	0.00724157	0.0114084
	0.0111191	0.00919537	0.0115775	0.0129911	0.00383274	0.0084253
	0.0140984	0.00739592	0.0122538	0.0140306	0.00337864	0.00756928
	0.014392	0.00821184	0.0172814		0.00454055	0.00724787
	0.0149506	0.00849223	0.0129602			0.00728757
	0.0133943	0.00886798
	0.0156201	0.00676539
	0.0123967
	control (n = 12)	Adar1-/mZα Zbp1-/- (n = 11)	Adar1-/mZα Mavs-/- (n = 9)	Adar1-/mZα Zbp1-/-Mavs-/- (n = 7)	Adar1-/mZα MavsWT/- (n = 8)	Adar1-/mZα Zbp1-/-MavsWT/- (n = 9)
glomerular mesangial sclerosis score (0-3)	0	2	0	0	3	2
	0	3	0	0	3	1
	0	2	0	0	3	1
	0	1	0	0	3	1
	0	2	0	0	3	2
	0	2	0	0	3	2
	0	2	0	0	3	1
	0	2	0		3	1
	0	2	0			2
	0	2
	0	2
	0

## Sheet: Figure 2e
fold-change over C57BL/6N
Adar1WT/mZα	Adar1-/mZα Mavs-/-	Adar1-/mZα MavsWT/-	Adar1-/mZα Zbp1-/-	Adar1-/mZα Zbp1-/-MavsWT/-	Adar1-/mZα Zbp1-/-Mavs-/-
0.309382	4.89816	47.7424	31.0599	16.2141	3.59054
0.386431	4.49039	37.3553	23.6132	10.5337	3.48836
0.467196	4.13011	28.3355	23.006	9.73337	2.80936
0.495563	4.08847	26.6455	15.988	7.65531	2.55891
0.529129	3.91931	23.991	15.7692	7.52682	2.34273
0.540647	3.83009	22.5826	15.2534	7.40038	2.24513
0.585743	3.63562	21.9544	15.0994	6.72484	2.23668
0.599494	3.61807	20.5468	14.8876	6.33164	2.20607
0.611074	3.51723	19.6174	14.4831	6.08273	2.15455
0.618403	3.4517	18.4709	11.9477	6.04591	2.0821
0.623786	3.06988	18.288	11.3462	5.81001	2.06508
0.627036	2.78595	14.6617	11.1861	5.45085	1.88913
0.627332	2.62959	14.2786	11.0715	5.30253	1.82503
0.629719	2.50335	14.1137	9.90104	5.13776	1.82243
0.631511	2.50061	13.8286	9.4193	5.08504	1.79808
0.664499	2.47957	13.584	9.28705	4.68861	1.79012
0.667093	2.40981	11.6476	9.25081	4.67751	1.78418
0.668267	2.25891	11.4502	9.08786	4.66559	1.78274
0.676002	2.21573	11.2766	8.88517	4.61413	1.76528
0.677851	2.20213	11.0594	8.81207	4.60691	1.75535
0.68375	2.16598	10.9135	7.8023	4.11365	1.7446
0.689843	2.14908	10.3425	7.60453	4.05871	1.73816
0.690714	2.11002	9.91684	7.11903	4.03828	1.73385
0.691624	2.08863	9.84806	7.0009	3.76685	1.73291
0.691662	2.0679	9.65569	6.95399	3.55458	1.73052
0.692574	2.05284	9.04099	6.76561	3.389	1.68673
0.692843	2.04917	8.84896	6.7643	3.36209	1.66955
0.698712	2.04548	8.81121	6.71636	3.27615	1.64707
0.70699	2.03502	8.74307	6.56739	3.1802	1.63864
0.709847	2.00286	8.47633	6.5375	3.17087	1.6346
0.709985	1.98152	8.41183	6.22054	3.13299	1.62845
0.710615	1.94065	8.20657	6.07178	3.10687	1.6239
0.713478	1.93949	8.16753	6.00127	3.08789	1.61985
0.716034	1.92727	8.04103	5.82283	3.08476	1.58441
0.716459	1.91802	8.01899	5.69162	3.07661	1.57488
0.716978	1.91311	7.99534	5.52043	2.97453	1.56791
0.723186	1.85431	7.95322	5.51607	2.97388	1.55535
0.723387	1.8033	7.86202	5.41785	2.94396	1.5426
0.728762	1.78762	7.59779	5.30473	2.93907	1.53065
0.739848	1.78745	7.52755	5.26043	2.92156	1.50479
0.73993	1.78413	7.43473	5.16705	2.88978	1.50335
0.740155	1.78119	7.40028	4.94997	2.88597	1.50254
0.741199	1.77348	7.16954	4.87188	2.87879	1.50087
0.743797	1.76991	7.08889	4.84414	2.85308	1.49433
0.747433	1.76918	7.07564	4.83736	2.85035	1.49022
0.750925	1.75574	6.94454	4.75861	2.76504	1.48857
0.751977	1.74734	6.71143	4.74478	2.7364	1.48076
0.754598	1.71614	6.69452	4.73761	2.72357	1.46943
0.75891	1.71259	6.46875	4.69524	2.70832	1.46897
0.760658	1.70962	6.32734	4.68575	2.69439	1.46023
0.76318	1.70742	6.21563	4.67971	2.6238	1.4586
0.767438	1.70435	6.14384	4.66436	2.62	1.44906
0.767522	1.70376	6.13108	4.55547	2.60142	1.44651
0.76928	1.70041	6.11834	4.51241	2.56767	1.43573
0.772496	1.6968	5.9376	4.48286	2.56514	1.43356
0.774439	1.69664	5.90108	4.47733	2.53106	1.43078
0.777331	1.69222	5.89373	4.4694	2.52836	1.42973
0.778981	1.69194	5.82509	4.45566	2.49085	1.42698
0.779748	1.67939	5.82356	4.42679	2.468	1.4247
0.783128	1.6766	5.72391	4.33923	2.45953	1.42409
0.787537	1.66856	5.71344	4.3135	2.44365	1.4235
0.787963	1.66292	5.52985	4.27777	2.40317	1.42287
0.789592	1.64561	5.51454	4.22391	2.40061	1.41796
0.790534	1.62342	5.50201	4.21438	2.39147	1.4101
0.79547	1.62257	5.40704	4.1945	2.34785	1.40944
0.795813	1.61978	5.3691	4.1249	2.32208	1.40896
0.797668	1.6094	5.27269	4.08422	2.32189	1.40844
0.798686	1.60376	5.26466	4.02732	2.31476	1.40602
0.804599	1.5914	5.26065	4.02498	2.30342	1.40304
0.805122	1.58627	5.24775	3.97336	2.30167	1.40234
0.80558	1.5794	5.14903	3.97331	2.27947	1.39712
0.810035	1.57733	5.10787	3.88448	2.24949	1.3955
0.812286	1.56242	5.00503	3.8569	2.24162	1.38338
0.813442	1.55072	4.99588	3.85246	2.23228	1.37202
0.814463	1.54986	4.99367	3.8142	2.22894	1.36663
0.815061	1.53896	4.97432	3.78533	2.21275	1.36441
0.816169	1.53415	4.96021	3.7385	2.19625	1.33583
0.816531	1.53304	4.85409	3.73534	2.18913	1.33541
0.819975	1.53177	4.84119	3.69005	2.15911	1.33458
0.823774	1.51079	4.80681	3.68749	2.15323	1.3299
0.824471	1.51026	4.75218	3.66349	2.15242	1.32883
0.829941	1.50437	4.74662	3.65051	2.15217	1.32095
0.830574	1.49871	4.69505	3.64086	2.14971	1.31817
0.831334	1.48345	4.6764	3.61777	2.1456	1.31657
0.83499	1.47988	4.65106	3.61386	2.14494	1.31409
0.835101	1.47317	4.63696	3.58432	2.1257	1.31349
0.836061	1.46774	4.62804	3.57138	2.12067	1.31334
0.84057	1.45955	4.60047	3.51825	2.10398	1.30696
0.845748	1.45182	4.54519	3.4911	2.09374	1.30676
0.848197	1.44987	4.49126	3.48553	2.08519	1.30496
0.849555	1.44331	4.47615	3.45015	2.08034	1.30401
0.851548	1.44157	4.47045	3.44838	2.07841	1.29833
0.852057	1.44123	4.45511	3.27665	2.07634	1.29573
0.853782	1.43836	4.45381	3.22697	2.06008	1.29241
0.854185	1.43664	4.42802	3.22156	2.04463	1.2911
0.85486	1.43441	4.41361	3.2167	2.03287	1.29082
0.854872	1.4325	4.34905	3.21099	2.02927	1.28469
0.858244	1.43155	4.34405	3.2065	2.00336	1.27814
0.858632	1.42852	4.31859	3.17893	1.99925	1.27144
0.860376	1.42826	4.31811	3.15623	1.99886	1.27066
0.862418	1.42429	4.26173	3.14535	1.99316	1.26964
0.862981	1.42231	4.2612	3.11627	1.98569	1.26941
0.864669	1.40756	4.23271	3.10239	1.96605	1.26836
0.866457	1.40341	4.22602	3.10067	1.96335	1.26741
0.866817	1.40176	4.19183	3.09011	1.95784	1.26579
0.867046	1.39742	4.1715	3.06741	1.94612	1.26381
0.869308	1.39534	4.16865	3.03901	1.93963	1.26194
0.870563	1.39378	4.14933	3.02564	1.93	1.25637
0.870938	1.39071	4.14031	3.01254	1.92583	1.25445
0.873573	1.38965	4.11303	3.00016	1.92348	1.25117
0.873573	1.38963	4.10693	2.95001	1.9108	1.25024
0.87865	1.38526	4.09772	2.91804	1.90776	1.24918
0.882214	1.38336	4.08009	2.91295	1.89803	1.24876
0.883009	1.37974	4.0361	2.89182	1.88897	1.24101
0.890174	1.37295	4.03419	2.86501	1.87618	1.23871
0.892955	1.37065	4.03179	2.85811	1.86961	1.23693
0.893698	1.36169	4.014	2.84854	1.85228	1.23362
0.894454	1.35773	3.95967	2.79836	1.84206	1.23005
0.896217	1.35666	3.94657	2.76903	1.84073	1.22985
0.897236	1.35503	3.92105	2.757	1.82761	1.2293
0.900876	1.35283	3.9031	2.72142	1.82759	1.22096
0.902113	1.35161	3.9004	2.7099	1.82564	1.22052
0.904881	1.34993	3.87668	2.70652	1.82273	1.21964
0.905421	1.34899	3.86669	2.69772	1.82222	1.21822
0.906248	1.34574	3.86353	2.68809	1.81408	1.21585
0.906941	1.34334	3.85595	2.66135	1.81227	1.21293
0.908022	1.34112	3.84974	2.63774	1.81034	1.21216
0.910998	1.33971	3.83403	2.62846	1.80408	1.20971
0.911352	1.33136	3.78817	2.61741	1.79529	1.20911
0.912844	1.32889	3.75913	2.61172	1.78716	1.20446
0.914288	1.32629	3.75627	2.60139	1.78645	1.20362
0.91518	1.32486	3.75512	2.58937	1.78126	1.20354
0.916902	1.32211	3.7349	2.5827	1.77872	1.20242
0.917538	1.31975	3.72825	2.57424	1.77188	1.19876
0.918734	1.31804	3.70676	2.56657	1.77129	1.1948
0.919257	1.31739	3.68683	2.55928	1.7709	1.19393
0.919308	1.3105	3.68662	2.55645	1.7675	1.19137
0.919588	1.30224	3.67331	2.55273	1.76724	1.18903
0.920073	1.29839	3.67198	2.55248	1.76356	1.18901
0.921988	1.2974	3.66578	2.55149	1.76093	1.18894
0.924945	1.29727	3.64005	2.53714	1.75969	1.18628
0.925896	1.29702	3.62178	2.5293	1.75555	1.18257
0.926126	1.29668	3.60225	2.51462	1.74199	1.18065
0.926331	1.29477	3.59477	2.51413	1.73275	1.17288
0.928864	1.28924	3.59452	2.48989	1.73258	1.17264
0.929161	1.28822	3.59138	2.47438	1.72393	1.17222
0.929431	1.28816	3.55581	2.4681	1.72262	1.17139
0.929689	1.2877	3.54641	2.46174	1.72202	1.17032
0.931069	1.28767	3.53096	2.45619	1.71823	1.16627
0.931482	1.28213	3.51708	2.45363	1.71442	1.16544
0.935611	1.27923	3.49613	2.44447	1.71072	1.16409
0.936532	1.27557	3.48795	2.4424	1.69326	1.16409
0.936843	1.27417	3.48694	2.43966	1.68819	1.16045
0.937233	1.26641	3.48317	2.43936	1.68492	1.15971
0.939822	1.26066	3.4768	2.43092	1.67402	1.15602
0.941523	1.25423	3.46967	2.40918	1.66532	1.15235
0.943151	1.25355	3.43784	2.40504	1.65839	1.15032
0.943395	1.25289	3.43483	2.40196	1.64931	1.1475
0.9437	1.25221	3.42917	2.39755	1.62219	1.14679
0.94438	1.24996	3.41958	2.37588	1.6203	1.14527
0.945926	1.24868	3.41059	2.36936	1.61678	1.14086
0.947896	1.2473	3.37452	2.34414	1.61299	1.13904
0.951582	1.24337	3.36289	2.34164	1.61163	1.13888
0.955296	1.24332	3.35669	2.33454	1.60238	1.13655
0.958839	1.24258	3.35195	2.32212	1.59715	1.13224
0.959304	1.24083	3.3513	2.2938	1.59151	1.12501
0.961318	1.24009	3.33251	2.28919	1.5844	1.12258
0.962768	1.23624	3.3305	2.27758	1.5807	1.11757
0.965709	1.23149	3.31002	2.26973	1.58024	1.11743
0.966204	1.23104	3.29112	2.26602	1.5791	1.11521
0.967451	1.22983	3.25681	2.26307	1.57855	1.1135
0.967893	1.22556	3.23432	2.25549	1.57763	1.10816
0.970567	1.22549	3.19742	2.25393	1.57311	1.10735
0.971629	1.22228	3.19419	2.25074	1.57274	1.10004
0.97637	1.21953	3.19218	2.24513	1.57198	1.0993
0.976668	1.21669	3.18855	2.23972	1.56982	1.09476
0.977304	1.21625	3.16179	2.22802	1.56795	1.09263
0.979841	1.21053	3.15535	2.21865	1.5678	1.09214
0.980099	1.20688	3.14692	2.20907	1.56617	1.08957
0.980808	1.20006	3.1464	2.20678	1.55967	1.08722
0.981663	1.19984	3.14182	2.20143	1.5593	1.08685
0.983107	1.19595	3.11497	2.19951	1.5576	1.08188
0.98372	1.18144	3.10631	2.19664	1.5568	1.07502
0.98808	1.17209	3.07938	2.19083	1.55404	1.07408
0.988902	1.16567	3.06418	2.1901	1.54679	1.07305
0.989657	1.16406	3.06295	2.18108	1.54456	1.072
0.992652	1.16333	3.05108	2.17769	1.53858	1.07053
0.992914	1.16064	3.04074	2.17624	1.53685	1.06517
0.993492	1.1603	3.038	2.15285	1.52939	1.0636
0.993809	1.15878	3.013	2.14971	1.52749	1.0635
0.995146	1.15749	3.01289	2.14292	1.52395	1.06042
0.995717	1.15409	2.996	2.13589	1.51326	1.0585
0.998047	1.14811	2.96473	2.12983	1.51049	1.05251
0.999182	1.14789	2.94143	2.12918	1.50872	1.04743
0.999861	1.14534	2.9383	2.12777	1.50381	1.04422
1	1.1449	2.93805	2.12561	1.50204	1.04026
1	1.14223	2.93451	2.12426	1.49276	1.03987
1.00033	1.14046	2.9304	2.12305	1.49005	1.03885
1.00093	1.13838	2.9276	2.10964	1.48739	1.03703
1.00669	1.13721	2.91751	2.10235	1.48611	1.03552
1.00675	1.13721	2.91743	2.08609	1.48121	1.03373
1.00768	1.13044	2.90408	2.07516	1.47974	1.03356
1.01312	1.12957	2.897	2.06855	1.47505	1.03048
1.01432	1.12939	2.89371	2.06835	1.47127	1.02867
1.01622	1.12718	2.88178	2.05563	1.47051	1.0268
1.01655	1.12514	2.87388	2.0509	1.4698	1.01968
1.01937	1.11494	2.86557	2.05062	1.46966	1.01307
1.01957	1.11271	2.85518	2.04576	1.46848	1.01253
1.02012	1.11	2.84869	2.04497	1.46608	1.01052
1.02227	1.10965	2.84084	2.04341	1.4637	1.00977
1.02385	1.10408	2.83483	2.0431	1.46038	1.00964
1.02446	1.10322	2.81985	2.04149	1.45717	1.0074
1.02886	1.10238	2.81193	2.03798	1.4527	1.00592
1.03157	1.1014	2.80986	1.99153	1.45145	1.00486
1.03397	1.10129	2.80846	1.98591	1.44778	1.00376
1.03922	1.1005	2.79599	1.95862	1.4474	1.0019
1.04146	1.09966	2.7886	1.95404	1.44732	1.00037
1.04302	1.09531	2.78632	1.95325	1.44285	1
1.04655	1.09134	2.76217	1.94477	1.43981	1
1.04727	1.09126	2.76113	1.9371	1.4384	1
1.04861	1.08888	2.75888	1.93536	1.43794	0.997494
1.0487	1.0869	2.75532	1.92928	1.43784	0.995022
1.04887	1.08337	2.74895	1.91388	1.43286	0.994553
1.05049	1.08265	2.74731	1.89992	1.42571	0.990712
1.05082	1.07869	2.74647	1.89356	1.42504	0.988848
1.05374	1.07609	2.74385	1.88913	1.42036	0.981554
1.05705	1.07421	2.73963	1.88805	1.41856	0.98067
1.05724	1.0742	2.73314	1.88455	1.41822	0.978443
1.05741	1.07261	2.73159	1.8748	1.40846	0.977657
1.05819	1.07225	2.73087	1.85974	1.39895	0.973302
1.05973	1.07033	2.72637	1.85693	1.39664	0.972588
1.06453	1.06956	2.71927	1.8539	1.39617	0.971954
1.06941	1.06928	2.71799	1.84976	1.38793	0.970971
1.0709	1.06275	2.66634	1.84451	1.38013	0.970339
1.07139	1.05967	2.66191	1.83663	1.36866	0.968471
1.07585	1.05932	2.65439	1.83622	1.36693	0.965213
1.07743	1.04807	2.64198	1.83335	1.36339	0.960342
1.08029	1.0477	2.63273	1.82202	1.36073	0.95941
1.08032	1.04594	2.6312	1.82136	1.35071	0.959224
1.08505	1.04556	2.62464	1.80853	1.34643	0.958227
1.09082	1.04325	2.62262	1.80518	1.34589	0.956343
1.09308	1.03581	2.60124	1.80118	1.34466	0.95617
1.09443	1.03514	2.60009	1.8007	1.34393	0.955376
1.0946	1.03031	2.59893	1.80053	1.34332	0.953404
1.0959	1.02886	2.59569	1.80018	1.34259	0.949092
1.0966	1.0288	2.59303	1.79806	1.34257	0.948776
1.09666	1.02703	2.57726	1.7895	1.33904	0.94353
1.09788	1.02439	2.57541	1.77306	1.33532	0.943268
1.10674	1.02424	2.56294	1.77136	1.32856	0.942837
1.10685	1.02392	2.55879	1.76643	1.32767	0.941857
1.10872	1.01989	2.55804	1.7633	1.31975	0.939197
1.10918	1.01881	2.55496	1.76169	1.31167	0.93368
1.1096	1.01845	2.54986	1.75905	1.31147	0.931753
1.11077	1.01786	2.544	1.75664	1.30378	0.929096
1.11132	1.01762	2.53854	1.75457	1.29632	0.928929
1.11382	1.01468	2.53844	1.75333	1.29569	0.926768
1.11794	1.01131	2.5372	1.74904	1.29183	0.926601
1.12171	1.01101	2.52909	1.73638	1.28936	0.923368
1.12512	1.01093	2.52902	1.73452	1.2886	0.922205
1.12853	1.01073	2.52853	1.7303	1.2869	0.921643
1.13199	1.00733	2.52573	1.72006	1.28316	0.918875
1.13215	1.00703	2.51737	1.71539	1.28302	0.917309
1.13312	1.00422	2.51518	1.68765	1.27867	0.915353
1.13542	1.00292	2.51267	1.67718	1.27858	0.914757
1.13792	1	2.5126	1.67621	1.27544	0.91463
1.13829	1	2.50867	1.67365	1.26881	0.91273
1.13855	0.995311	2.49753	1.66823	1.26213	0.909749
1.13879	0.991552	2.49351	1.66414	1.26147	0.908463
1.14012	0.985973	2.48456	1.65843	1.25994	0.9063
1.14499	0.98218	2.47849	1.65726	1.25564	0.904016
1.14676	0.980752	2.46772	1.65313	1.25426	0.903853
1.1482	0.977413	2.46714	1.65166	1.25372	0.901201
1.14847	0.976817	2.46711	1.65082	1.24871	0.898979
1.14862	0.972817	2.46294	1.6497	1.2465	0.893909
1.14879	0.970029	2.45714	1.64727	1.24458	0.889693
1.14905	0.96882	2.44915	1.64641	1.24315	0.889459
1.15048	0.968632	2.44704	1.64547	1.23936	0.888473
1.1506	0.96413	2.43773	1.63875	1.23746	0.8875
1.1525	0.963008	2.42772	1.62451	1.23641	0.884246
1.15669	0.961461	2.42529	1.62156	1.23294	0.883756
1.16189	0.960901	2.4214	1.6179	1.23038	0.883609
1.17038	0.960462	2.41262	1.60645	1.22962	0.882287
1.17326	0.960209	2.41105	1.58526	1.22894	0.876958
1.17505	0.959943	2.39795	1.58495	1.22498	0.872738
1.17601	0.958945	2.39502	1.58124	1.22254	0.872447
1.17709	0.951424	2.39403	1.56923	1.22157	0.870152
1.18035	0.951305	2.3796	1.56819	1.21676	0.867466
1.18237	0.950936	2.37548	1.56591	1.21344	0.866805
1.18289	0.947751	2.35924	1.56547	1.21134	0.866241
1.18379	0.94737	2.35855	1.55876	1.21067	0.86114
1.19251	0.944106	2.35607	1.55565	1.20598	0.859137
1.19881	0.943164	2.35362	1.54624	1.20489	0.858506
1.20467	0.941165	2.3529	1.5313	1.2034	0.858506
1.20807	0.936597	2.35039	1.52316	1.19818	0.853427
1.20835	0.935745	2.34964	1.51877	1.19791	0.848531
1.2084	0.933253	2.34827	1.49313	1.19789	0.847638
1.21351	0.928234	2.33979	1.48871	1.19781	0.847133
1.21686	0.927462	2.33788	1.48508	1.19615	0.845912
1.21713	0.927372	2.33331	1.48165	1.19572	0.844928
1.22388	0.926537	2.33276	1.47652	1.19549	0.842413
1.2313	0.920775	2.3305	1.47386	1.19499	0.841619
1.23809	0.91955	2.3296	1.47302	1.19395	0.841257
1.24036	0.919206	2.31325	1.46512	1.17572	0.839048
1.24081	0.918085	2.30528	1.46334	1.17233	0.836942
1.24275	0.915315	2.29317	1.46289	1.1638	0.836293
1.24412	0.914643	2.29012	1.46267	1.15396	0.834093
1.24418	0.914338	2.28919	1.46212	1.15075	0.823226
1.24472	0.914262	2.2871	1.4604	1.13762	0.822918
1.24672	0.909383	2.28245	1.45666	1.13664	0.822268
1.24878	0.90898	2.28102	1.45113	1.13608	0.82188
1.24954	0.907884	2.28052	1.44896	1.13557	0.821037
1.25051	0.900701	2.27777	1.44173	1.13147	0.819673
1.25176	0.892436	2.27631	1.42979	1.13008	0.818424
1.26428	0.890014	2.27294	1.42783	1.12957	0.81695
1.26449	0.889089	2.27118	1.4249	1.12768	0.812342
1.26467	0.887082	2.2663	1.41455	1.12525	0.806899
1.26597	0.886136	2.26194	1.41376	1.11324	0.803338
1.26818	0.880357	2.25771	1.40942	1.10802	0.79717
1.26829	0.878577	2.25433	1.40649	1.10773	0.796353
1.27074	0.8761	2.25399	1.40602	1.10726	0.795239
1.27636	0.871782	2.25155	1.40378	1.10538	0.794545
1.27643	0.869164	2.24728	1.40341	1.09843	0.792301
1.28094	0.866553	2.24678	1.38062	1.09694	0.789472
1.28186	0.865617	2.24392	1.37247	1.08824	0.788083
1.28236	0.865473	2.22888	1.37071	1.08616	0.78601
1.28275	0.863375	2.22833	1.36007	1.08421	0.781591
1.2838	0.862155	2.21809	1.35563	1.08317	0.777611
1.28685	0.856818	2.20996	1.35165	1.0815	0.773997
1.29257	0.855998	2.20598	1.3435	1.07754	0.772743
1.29648	0.854587	2.1905	1.34241	1.0763	0.767798
1.29727	0.853463	2.18618	1.34194	1.07614	0.762897
1.29855	0.847779	2.18147	1.33452	1.07508	0.761924
1.30244	0.847309	2.18129	1.33256	1.0677	0.759646
1.30364	0.835505	2.1729	1.31988	1.06554	0.757701
1.3042	0.830056	2.16832	1.31885	1.06533	0.751081
1.30468	0.826645	2.16697	1.31682	1.06409	0.748929
1.31288	0.826152	2.16556	1.31514	1.06064	0.748648
1.31732	0.824642	2.16094	1.31436	1.05957	0.747808
1.33576	0.823819	2.15651	1.30419	1.05135	0.740463
1.338	0.822325	2.15606	1.30345	1.05001	0.73872
1.3403	0.818197	2.14637	1.28974	1.04985	0.733231
1.34223	0.816611	2.13767	1.28933	1.04613	0.732286
1.34388	0.81284	2.13456	1.27968	1.04524	0.726513
1.34414	0.810419	2.13433	1.27815	1.04453	0.72609
1.35204	0.80625	2.13344	1.27737	1.03935	0.720365
1.35542	0.799406	2.12942	1.26804	1.03339	0.717554
1.35544	0.798896	2.12815	1.26665	1.0318	0.716669
1.36307	0.796496	2.12709	1.25967	1.0271	0.71096
1.36324	0.795803	2.11723	1.2583	1.0266	0.710842
1.37505	0.794952	2.11682	1.25164	1.02298	0.707126
1.37665	0.793279	2.11155	1.24622	1.01972	0.706891
1.37775	0.788509	2.10037	1.24045	1.01652	0.706539
1.37869	0.786322	2.09664	1.23684	1.01456	0.706176
1.3797	0.785117	2.09577	1.23561	1.00774	0.705138
1.38369	0.782824	2.0902	1.23229	1.00571	0.69956
1.39067	0.769781	2.08742	1.22609	1.00383	0.69743
1.39751	0.757144	2.08597	1.22284	0.998905	0.696377
1.4171	0.755854	2.0858	1.21824	0.99305	0.694266
1.4196	0.754797	2.08054	1.21307	0.985071	0.681006
1.42066	0.751539	2.07999	1.2128	0.984129	0.676602
1.42166	0.750571	2.07637	1.21036	0.981622	0.674766
1.43427	0.747746	2.07128	1.19972	0.976857	0.669975
1.43933	0.744034	2.06259	1.19305	0.965454	0.644959
1.45192	0.736409	2.06162	1.184	0.954171	0.633809
1.47153	0.736348	2.06037	1.1743	0.951609	0.625673
1.50066	0.735463	2.05908	1.14661	0.948579	0.622785
1.50414	0.731049	2.03979	1.1445	0.9485	0.621549
1.51586	0.726525	2.02598	1.14366	0.945494	0.61437
1.52472	0.723036	2.0223	1.13471	0.942288	0.600227
1.53141	0.714081	2.01891	1.12736	0.937272	0.59623
1.53771	0.712529	2.01729	1.10739	0.937246	0.587109
1.55113	0.709847	2.01277	1.10045	0.934742	0.58686
1.56157	0.70848	2.01171	1.08927	0.932761	0.583789
1.56652	0.702826	2.00683	1.07636	0.919117	0.582205
1.57505	0.697314	2.00583	1.07378	0.912426	0.575425
1.58414	0.695306	1.99884	1.07377	0.910115	0.574166
1.58539	0.690542	1.99618	1.06812	0.909988	0.57005
1.59051	0.687742	1.98338	1.05759	0.898506	0.552735
1.60982	0.683522	1.98044	1.03319	0.877297	0.534989
1.62498	0.679573	1.97882	1.03185	0.8747	0.53467
1.62518	0.660038	1.96403	1.01727	0.871553	0.533707
1.63594	0.657371	1.95399	0.97186	0.870478	0.524051
1.64627	0.649094	1.94033	0.9705	0.847995	0.519062
1.65708	0.639129	1.93914	0.961194	0.839755	0.517532
1.66186	0.629344	1.90689	0.938494	0.836061	0.511349
1.66645	0.623266	1.901	0.920586	0.820969	0.508959
1.67711	0.622239	1.89177	0.9013	0.819661	0.502906
1.68501	0.613264	1.86573	0.888253	0.812972	0.485111
1.72646	0.579275	1.8656	0.882899	0.805033	0.466639
1.78472	0.570793	1.85593	0.880515	0.760889	0.443019
1.79032	0.568811	1.84845	0.86194	0.75822	0.437878
1.82751	0.555932	1.78324	0.837279	0.724361	0.43164
1.83472	0.539203	1.76563	0.829354	0.709847	0.420139
1.85714	0.538269	1.76455	0.816633	0.696271	0.415974
1.92162	0.493198	1.74826	0.807716	0.680996	0.361964
2.12052	0.460324	1.72979	0.806451	0.671863	0.354881
2.20708	0.459125	1.69025	0.746224	0.66787	0.353338
2.37032	0.394517	1.63807	0.634759	0.66099	0.265231
3.31045	0.229414	1.60929	0.619545	0.632019	0.166637

## Sheet: Figure 2f
Mouse Survival (0=alive; 1=dead).
Age (d)	Adar1-/- Mavs-/- (n =13)	control (n =288)	Adar1-/- Mavs-/- Zbp1-/-(n =42)	Adar1-/-FaddWT/WTRipk3-/-Mavs-/- or Adar1-/-FaddWT/-Ripk3-/-Mavs-/- (n = 8)
1	1
1	1
1	1
1	1
1	1
1	1
1	1
1	1
1	1
7	1
1	1
1	1
1	1
31			0
18			1
105			0
34			1
105			0
105			0
105			0
105			0
105			0
1			1
1			1
4			1
4			1
1			1
8			1
4			1
4			1
5			1
5			1
105			0
9			1
105			0
2			1
105			0
4			1
13			0
1			1
10			1
105			0
13			1
1			1
5			1
5			1
89			0
5			1
5			1
5			1
1			1
1			1
24			0
24			0
21			0
1		1
1		1
27		0
27		0
2		1
25		0
105		0
25		0
25		0
105		0
24		0
24		0
24		0
42		0
19		0
19		0
19		0
19		0
19		0
1		1
1		1
1		1
105		0
30		0
25		0
105		0
105		0
105		0
29		0
19		0
19		0
105		0
105		0
19		1
105		0
19		0
105		0
19		0
8		1
37		0
37		0
21		0
21		0
105		0
33		0
105		0
105		0
105		0
36		0
105		0
36		0
105		0
105		0
105		0
105		0
30		0
30		0
30		0
19		1
73		0
34		0
49		0
49		0
49		0
49		0
49		0
29		0
69		0
69		0
32		0
32		0
32		0
27		0
27		0
28		0
28		0
28		0
33		0
31		0
31		0
21		0
21		0
55		0
55		0
55		0
18		0
18		0
18		0
18		0
105		0
70		0
70		0
70		0
105		0
98		0
98		0
98		0
105		0
105		0
105		0
36		0
105		0
105		0
105		0
46		0
35		0
35		0
105		0
105		0
43		0
43		0
21		0
43		0
43		0
4		1
32		0
18		0
32		0
10		1
105		0
95		0
95		0
95		0
95		0
95		0
95		0
24		0
15		1
35		0
35		0
35		0
77		0
77		0
81		0
105		0
26		0
26		0
26		0
26		0
84		0
27		0
105		0
22		0
22		0
22		0
22		0
22		0
22		0
22		0
22		0
1		1
1		1
95		0
95		0
95		0
105		0
25		0
25		0
60		0
105		0
105		0
105		0
105		0
105		0
21		0
21		0
20		0
20		0
20		0
14		1
13		0
22		0
105		0
105		0
105		0
105		0
105		0
86		0
86		0
86		0
27		0
27		0
27		0
24		0
24		0
24		0
24		0
24		0
28		0
1		1
30		0
30		0
93		0
93		0
93		0
5		1
5		1
38		0
38		0
38		0
38		0
35		0
35		0
70		0
24		0
24		0
24		0
24		0
24		0
24		0
13		1
21		0
21		0
21		0
21		1
26		0
26		0
84		0
26		0
26		0
26		0
26		0
12		1
105		0
105		0
105		0
105		0
25		0
105		0
92		1
20		0
20		0
20		0
23		0
23		0
30		0
105		0
105		0
105		0
17		1
104		0
104		0
25		0
25		0
25		0
25		0
25		0
25		0
82		0
105		0
105		0
105		0
105		0
105		0
40		0
105		0
1		1
105		0
105		0
105		0
105		0
27		0
105		0
105		0
27		0
6		1
105		0
77		0
105		0
105		0
1		1
4		1
74		0
74		0
74		0
39		0
39		0
39		0
39		0
27		0
27		0
27		0
27		0
20		0
34		0
22		0
34		0
19		1
89				0
4				1
27				0
13				1
89				0
1				1
7				1
12				1
