# Supplementary material for: ADAR1 averts fatal type I interferon induction by ZBP1
Source: Nature. 2022 Jul 20;607(7920):776–83. doi: 10.1038/s41586-022-04878-9 (PMC9329096; doi:10.1038/s41586-022-04878-9)
Supplement: Supplementary file 9 — Source Data Fig. 3 [file 41586_2022_4878_MOESM9_ESM.xlsx]

## Sheet: Figure 3b
spleen
	Decreased	Increased
Adar1-/mZαZbp1-/- versus Adar1WT/mZα	1660	355
Adar1mZα/mZα versus Adar1WT/mZα	668	807
Adar1-/mZα versus Adar1WT/mZα	1377	501
brain
	Decreased	Increased
Adar1-/mZαMavs-/- versus Adar1WT/mZα	4551	918
Adar1-/mZαZbp1-/-versus Adar1WT/mZα	3358	895
Adar1mZα/mZα versus Adar1WT/mZα	1472	1517
Adar1-/mZα versus Adar1WT/mZα	3624	835

## Sheet: Figure 3d
Mouse Survival (0=alive; 1=dead).
Age (d)	Adar1-/mZα Zbp1mZα/mZα (n = 51)	Adar1-/mZα (n = 47)	control (n = 162)	Adar1-/mZα Zbp1-/- (n = 35)
104	1
1	1
104	1
103	0
1	1
105	0
105	0
105	0
19	0
2	1
2	1
5	1
105	0
105	0
105	0
1	1
1	1
105	0
105	0
105	0
2	1
2	0
100	0
6	1
1	1
105	0
105	0
2	1
2	1
2	1
5	1
5	1
103	1
2	1
52	1
80	1
105	0
105	0
105	0
105	0
103	1
63	0
1	1
1	1
1	1
1	1
105	0
91	0
105	0
105	0
105	0
105				0
105				0
32				1
35				1
105				0
105				0
105				0
13				1
105				0
105				0
105				0
105				0
105				0
105				0
78				0
6				1
103				1
93				1
105				0
73				1
105				0
15				1
105				0
105				0
92				1
92				0
105				0
105				0
105				0
105				0
105				0
105				0
14				1
105				0
105				0
3		1
1		1
1		1
1		1
9		1
6		1
6		1
8		1
1		1
1		1
1		1
1		1
1		1
1		1
2		1
2		1
1		1
1		1
1		1
1		1
6		1
6		1
6		1
1		1
1		1
8		1
8		1
8		1
8		1
1		1
1		1
1		1
1		1
1		1
1		1
3		1
2		1
2		1
2		1
4		1
4		1
4		1
4		1
4		1
4		1
1		1
7		1
1			1
105			0
105			0
105			0
40			0
40			0
40			0
61			0
105			0
105			0
105			0
22			0
105			0
26			0
26			0
60			0
105			0
21			0
2			0
2			0
30			0
30			0
30			0
30			0
1			1
6			1
28			0
28			0
44			0
44			0
44			0
105			0
105			0
105			0
105			0
24			0
68			0
105			0
105			0
25			0
25			0
25			0
25			0
25			0
25			0
25			0
28			0
28			0
28			0
1			1
2			1
105			0
105			0
25			0
52			0
80			0
105			0
105			0
34			0
105			0
104			0
105			0
105			0
105			0
46			0
25			0
25			0
25			0
23			0
23			0
23			0
23			0
27			0
27			0
24			0
24			0
34			0
34			0
34			0
34			0
19			0
19			0
19			0
1			1
22			0
22			0
22			0
19			0
22			0
22			0
22			0
28			0
28			0
25			0
25			0
25			0
22			0
22			0
22			0
1			1
18			1
23			0
23			0
20			0
20			0
105			0
105			0
105			0
34			0
105			0
105			0
22			0
17			1
105			0
105			0
105			0
28			0
28			0
105			0
105			0
105			0
105			0
103			0
103			0
20			0
20			0
20			0
93			0
105			0
40			0
40			0
40			0
40			0
105			0
105			0
34			0
34			0
92			0
92			0
105			0
105			0
105			0
26			0
26			0
26			0
26			0
18			0
18			0
32			0
32			0
105			0
26			0
19			0
105			0
19			0
19			0
105			0
105			0
105			0
37			0
37			0
37			0

## Sheet: Figure 3e
body weight (g)
control (n = 28)	Adar1-/mZαZbp1mZα/mZα (n = 11)	Adar1-/mZαZbp1- /- (n = 14)	Adar1-/mZα (n = 10)
1.46	0.93	1.25	1
1.48	1.2	1.2	1.02
1.65	1.23	1.27	1.03
1.47	1.34	1.34	1.14
1.67	1.37	1.26	1.11
1.29	1.44	1.37	1.12
1.42	1.56	1.3	1.14
1.41	1.37	1.31	1.1
1.41	1.34	1.45	1.17
1.24	1.41	1.44	1.19
1.27	1.66	1.36
1.57		1.42
1.66		1.37
1.43		1.39
1.26
1.51
1.52
1.49
1.52
1.35
1.55
1.57
1.48
1.23
1.4
1.66
1.4
1.1

## Sheet: Figure 3f
RBC (1×106/μl)						HGB (g/dl)						HCT (%)
control (n = 28)	Adar1-/mZαZbp1mZα/mZα (n = 17)	Adar1-/mZαZbp1-/- (n = 14)	Adar1-/mZα (n = 10)			control (n = 28)	Adar1-/mZαZbp1mZα/mZα (n = 17)	Adar1-/mZαZbp1-/- (n = 14)	Adar1-/mZα (n = 10)			control (n = 28)	Adar1-/mZαZbp1mZα/mZα (n = 17)	Adar1-/mZαZbp1-/- (n = 14)	Adar1-/mZα (n = 10)
4.24	3.28	2.68	1.96			12.4	9.3	8.8	6.4			41.48	36.12	29.04	22.32
3.08	2.16	3.68	2.8			8.8	5.9	12.4	8.4			30.12	25.12	40.76	30.4
5.52	3	3.2	2.48			13.2	7.3	11.2	8.4			49.56	33.4	35.6	27.76
3.48	3.48	4.8	3.72			10.8	9.3	14.8	10.4			36.08	39.96	52.16	38.6
2.36	2.8	3.56	4.44			7.6	6.3	11.6	12.8			23	30.68	38.64	47.48
6.12	4.6	3.44	2.36			16	12	9.6	6.8			59.16	51.32	37.6	25.52
4.6	3.96	3.4	1.88			13.2	6.6	10	6.8			47.24	42.16	34.36	21.28
6.16	2.72	4	2.32			18.4	5.2	12	7.6			63.56	24	41.16	24.88
4.96	4.08	4	3.48			12	12	12	11.2			47.12	38.52	41.92	39.08
3.12	3.04	4.6	3.4			8.4	9.3	13.2	11.2			31.36	29.28	48.8	38.76
5.28	2.44	3.68				15.2	7.3	12.4				55.4	23.12	40.24
4.48	2.52	4.2				12.8	6.6	14.4				43.92	23.8	46.24
4.2	4.76	3.76				12.8	14.7	12.4				40.8	47.64	43.72
4.68	2.04	3.92				13.6	4.6	12.4				46.72	18.56	44.48
5.68	4					14.8	12.3					53.68	39.6
3.05	3.76					9.5	9.6					29.85	35.4
5.2	3.08					14.4	9					50.8	30.76
6.36						16.4						60.96
4.96						13.6						48.24
4.28						11.6						42.56
5.2						14.4						51.96
5.08						14.4						51.52
4.44						9						44.48
3.96						4.9						35.4
6.76						17						35.4
3.12						6.9						59.92
2.04						4.6						26.52
3.92						11						18.56

## Sheet: Figure 3g
fold-change over Adar1WT/mZα
Adar1-/mZα	Adar1-/mZα Zbp1-/-	Adar1-/mZα Zbp1mZα/mZα
29.4464	6.74127	6.63226
26.1747	6.73445	6.4785
20.2785	6.53615	6.19979
16.7808	6.37091	4.76046
15.62	6.12173	4.69004
15.5642	5.51897	4.3009
14.6564	5.18714	4.07669
14.4136	4.92943	4.03744
13.337	4.65461	3.91231
13.2023	4.65151	3.77145
10.8515	4.29941	3.69389
10.6736	4.24387	3.63612
10.1663	4.18771	3.5885
10.0784	4.0892	3.57182
10.0023	3.88865	3.47247
9.0455	3.67637	3.45571
8.52867	3.65208	3.44967
8.52464	3.6255	3.39921
8.42876	3.61556	3.30099
7.95753	3.54337	3.23409
7.80652	3.51216	3.16021
7.74379	3.48655	3.12666
7.53433	3.48486	3.11778
6.95852	3.41963	3.11036
6.80625	3.38407	2.9396
6.65759	3.35139	2.93907
6.5027	3.30539	2.88082
6.48506	3.25708	2.783
6.47347	3.14875	2.57955
6.40367	3.14496	2.57394
6.34333	3.12622	2.54513
6.23332	3.09273	2.53418
6.10174	3.00466	2.52478
6.04952	2.93834	2.48878
5.96077	2.8966	2.42069
5.82105	2.85292	2.38396
5.77172	2.78728	2.38344
5.76835	2.71039	2.38277
5.61949	2.70483	2.38168
5.46257	2.6792	2.37907
5.33749	2.58288	2.33613
5.27408	2.44159	2.32982
5.1875	2.38363	2.30387
4.72148	2.34987	2.21674
4.71677	2.32614	2.19612
4.66469	2.31903	2.17492
4.59696	2.30062	2.16926
4.5749	2.29596	2.15744
4.47969	2.27398	2.14477
4.40756	2.18059	2.13622
4.34875	2.14712	2.11239
4.34001	2.11996	2.10194
4.32003	2.05011	2.06202
4.31895	2.0095	2.06168
4.11839	1.98696	2.06131
4.11725	1.97838	2.04664
4.10545	1.96338	2.04596
4.0541	1.93587	2.03273
4.02693	1.91672	1.99004
3.84131	1.9039	1.98236
3.79484	1.89372	1.96387
3.75419	1.74954	1.93606
3.68284	1.70991	1.93329
3.53453	1.70811	1.9164
3.5125	1.66856	1.89803
3.49875	1.66558	1.83576
3.37807	1.62491	1.83546
3.27483	1.61481	1.83076
3.21701	1.60036	1.82506
3.20557	1.57844	1.8169
3.10596	1.57459	1.79114
3.07039	1.52273	1.7357
3.06979	1.50842	1.71978
2.99842	1.49218	1.64965
2.94229	1.48524	1.6282
2.82682	1.43332	1.62809
2.77618	1.40602	1.6102
2.77099	1.33058	1.58744
2.6324	1.32185	1.5606
2.60124	1.28058	1.55898
2.57891	1.26042	1.53929
2.57769	1.17396	1.52563
2.49116	1.1226	1.47728
2.45309	1.0909	1.47519
2.44816	1.07213	1.45601
2.44199	1.05231	1.44862
2.43122	1.03913	1.43082
2.40934	1.00043	1.42466
2.24513	0.984976	1.40866
2.20678	0.94007	1.407
2.13243	0.909156	1.36279
2.05822	0.874615	1.30465
2.02913	0.754368	1.26711

## Sheet: Figure 3h
Relative body weight (%)
control (n = 49)	Adar1-/mZαZbp1mZα /mZα (n = 22)	Adar1-/mZαZbp1- /- (n =27)
111.885	64.5854	53.7048
96.9397	48.5314	52.6784
99.239	67.7469	56.1273
99.8138	68.7734	62.6967
102.4	78.0526	53.6227
103.755	76.0408	65.9814
98.8694	71.278	78.5864
107.574	68.5681	75.3838
102.811	77.6421	66.9668
110.941	69.3893	63.0662
103.55	78.5453	52.5552
96.6112	70.3747	56.3326
95.092	77.1904	46.0268
96.4059	68.2396	65.0267
93.2033	74.7527	64.3647
93.5728	70.1697	67.42
101.785	70.8317	73.7852
108.19	71.7992	79.743
103.181	72.3084	80.0485
98.7052	79.5393	65.8414
98.1304	69.2022	78.5208
95.79	81.3215	66.1979
105.726		70.3734
100.553		66.8089
94.8867		65.5868
91.2736		56.4209
93.9424		65.5359
95.1741
99.195
101.436
91.404
96.8016
90.3855
105.968
98.8894
112.18
104.287
128.271
91.404
97.7692
94.001
94.001
95.8851
99.4496
102.556
100.57
103.982
88.9088
102.658

## Sheet: Figure 3i
RBC (1×106/μl)					HGB (g/dl)					HCT (%)
control (n = 18)	Adar1-/mZαZbp1mZα/mZα (n = 12)	Adar1-/mZαZbp1-/- (n = 12)			control (n = 18)	Adar1-/mZαZbp1mZα/mZα (n = 12)	Adar1-/mZαZbp1-/- (n = 12)			control (n = 18)	Adar1-/mZαZbp1mZα/mZα (n = 12)	Adar1-/mZαZbp1-/- (n = 12)
10.04	3.48	8.57			12.964	9.6962	10.9			46.12	20.98	37.92
10.58	4.79	7.93			15.0588	5.33912	9.9			47.75	25.26	34.93
10.86	4.53	9.56			13.4	9.6962	13			50.42	22.63	44.17
10.04	7.52	8.9			13.2	8.94209	12.2			47.12	39.59	40.74
10.45	8.99	8.53			14.2	8.43935	11.1			48.68	38.42	39.54
10.72	7.48	7.86			14.8	8.18798	12.8			47.78	32.4	37.71
9.93	4.01	9.75			14.6	10.953	12.1			45.56	15.34	44.33
10.32	6.25	9.64			12.8	6.2	12.5			45.73	31.88	43.27
10.61	8.46	9.43			14.4	6.7	10.9			47.74	31.78	43.28
9.33	4.76	8.25			13.6	6.6	10.2			38.85	20.43	38.22
10.65	5.69	7.5			14.3	11.6	9.7			47.81	24.2	38.1
10.68	7.22	7.11			14.2	9.5	11.2882			49.35	34.2	34.75
11.9					16.6					54.52
10.3					13.9					46.71
10.71					14.1					49.38
10.95					13.9					49.06
10.48					14.4					47.5
10.61					14.3					48.3

## Sheet: Figure 3j
fold-change over Adar1WT/mZα
Adar1-/mZαZbp1-/-	Adar1-/mZαZbp1mZα/mZα
20.8975	15.4715
16.5259	15.3208
16.3079	12.2353
13.7057	11.7198
12.8702	11.0755
12.7277	10.2703
11.9699	8.56136
10.7904	8.50375
10.5531	8.16765
10.1904	7.93098
8.4613	7.78836
8.15904	7.62924
7.57035	6.97039
6.95485	6.32664
6.8496	6.09742
6.65178	5.76004
6.61041	5.73256
6.57458	5.36545
6.53279	5.05875
6.43812	5.02966
5.12716	4.97612
4.94503	4.72633
4.88887	4.6601
4.71324	4.55907
4.60564	4.54557
4.41123	4.5111
4.35768	4.14772
4.23652	3.97017
4.02553	3.57777
3.97909	3.46804
3.85898	3.45307
3.85342	3.33471
3.81642	3.29099
3.5073	3.28242
3.50186	3.16696
3.48051	3.12336
3.43507	3.10312
3.3573	2.89014
3.3519	2.86263
3.34512	2.83659
3.34457	2.81724
3.3153	2.74632
3.30315	2.70356
3.23633	2.70315
3.06779	2.67278
2.96444	2.61099
2.86676	2.59713
2.85712	2.52454
2.82408	2.51107
2.78308	2.49798
2.77137	2.48354
2.72134	2.47756
2.61672	2.44325
2.57344	2.4329
2.49248	2.38915
2.43892	2.27985
2.35839	2.25668
2.33102	2.21982
2.30371	2.205
2.30218	2.08037
2.24719	2.06119
2.16808	2.0562
2.15738	2.04647
2.13886	2.03318
1.98913	1.98619
1.9806	1.9711
1.92292	1.91627
1.92066	1.91534
1.89133	1.87184
1.77917	1.86038
1.72836	1.81288
1.71183	1.75564
1.69248	1.72821
1.66967	1.71644
1.59717	1.69297
1.58726	1.6922
1.5625	1.68172
1.54735	1.6693
1.53852	1.66823
1.53381	1.65297
1.47875	1.62115
1.43241	1.61693
1.38133	1.61566
1.38034	1.53116
1.33695	1.50254
1.30331	1.45311
1.26444	1.42874
1.2082	1.42614
1.14208	1.4026
1.13737	1.33982
1.1349	1.24251
0.99279	1.09005
0.968377	0.975626

## Sheet: Figure 3k
fold-change over Adar1WT/mZα
Adar1mZα/mZα	Adar1mZα/mZα Zbp1-/-	Adar1mZα/mZα Zbp1mZα/mZα	Adar1WT/mZα Zbp1mZα/mZα
60.6187	3.94653	2.26989	0.722305
13.5575	3.3015	2.10815	0.862849
12.9981	2.74564	1.90443	1.08564
10.7676	2.46304	1.90179	1.11248
7.60136	2.4551	1.8809	0.655151
7.24316	2.35127	1.85249	0.931585
6.98248	2.32882	1.80803	0.864597
6.48722	2.28206	1.76113	0.976614
6.09185	2.25055	1.75747	0.774759
5.70315	2.21321	1.74819	0.623404
5.48686	2.20827	1.73736	0.907242
5.41177	2.13433	1.67115	0.805502
5.14197	2.10118	1.65558	0.868827
5.07962	2.07455	1.61042	0.932529
5.0432	2.02598	1.60866	0.889829
4.97143	1.95611	1.60648	0.940526
4.75399	1.93675	1.57496	2.09093
4.38617	1.92407	1.57407	0.935948
4.20936	1.88868	1.57206	0.594282
3.9907	1.76404	1.55662	1.06328
3.83695	1.74303	1.5516	0.920264
3.80353	1.71435	1.49057	0.935792
3.76111	1.71121	1.45303	0.895869
3.68714	1.68114	1.4482	0.49524
3.55734	1.67837	1.43469	0.953827
3.26522	1.66934	1.43427	0.752342
3.19913	1.65503	1.42616	0.801448
3.13486	1.63121	1.42539	0.826152
3.12427	1.6013	1.38194	1.03244
3.10046	1.59034	1.36371	0.648265
3.09749	1.57224	1.35982	0.798531
2.99758	1.56389	1.34865	0.825523
2.97779	1.55242	1.33282	0.957935
2.88526	1.5489	1.33262	0.927758
2.86223	1.47378	1.30764	0.775457
2.76972	1.47161	1.30248	0.984989
2.76968	1.45912	1.30134	0.938755
2.65826	1.45847	1.29549	1.00989
2.59814	1.42494	1.28197	1.27096
2.45775	1.40979	1.27281	0.646024
2.44915	1.40343	1.2586	0.776243
2.34278	1.35777	1.24586	1.00264
2.33989	1.33776	1.21574	1.18301
2.33756	1.33622	1.1901	0.791861
2.32882	1.33267	1.1766	0.748742
2.28374	1.33249	1.14736	0.652233
2.22271	1.245	1.08741	0.732307
2.20962	1.222	1.07664	0.901913
2.20292	1.19167	1.07283	0.962394
2.14429	1.18253	1.0553	1.32853
2.12688	1.14075	1.03889	0.941126
2.09327	1.14051	1.0267	0.822279
2.0444	1.13042	1.01149	1.11028
2.01858	1.11741	0.976478	1.53909
1.9538	1.06346	0.788848	0.809005
1.87327	1.01669	0.757617	0.932361
1.76186	0.893599	0.575473	0.871782
