# Supplementary material for: ADAR1 averts fatal type I interferon induction by ZBP1
Source: Nature. 2022 Jul 20;607(7920):776–83. doi: 10.1038/s41586-022-04878-9 (PMC9329096; doi:10.1038/s41586-022-04878-9)
Supplement: Supplementary file 10 — Source Data Fig. 4 [file 41586_2022_4878_MOESM10_ESM.xlsx]

## Sheet: Figure 4a
Mouse Survival (0=alive; 1=dead).
Age (d)	Adar1-/mZα Ripk3-/-(n =12)	control(n =226)	Adar1-/mZα Mlkl-/-(n =32)	Adar1-/mZα Fadd-/-Mlkl-/-(n =6)	Adar1-/mZα Ripk1mR/mRMlkl-/-(n =14)	Fadd-/-Mlkl-/-(n =27)	Ripk1mR/mRMlkl-/-(n =30)	Adar1-/mZα Fadd-/-Ripk3-/-(n =6)	Fadd-/-Ripk3-/-(n =18)
7	1
1	1
6	1
7	1
6	1
1	1
11	1
1	1
7	1
10	1
9	1
8	1
1				1
1				1
1				1
1				1
9				1
1				1
11					1
1					1
1					1
1					1
3					1
1					1
1					1
1					1
1					1
1					1
1					1
1					1
1					1
11					1
5			1
5			1
1			1
1			1
1			1
1			1
4			1
4			1
1			1
8			1
8			1
4			1
4			1
11			1
1			1
10			1
10			1
7			1
9			1
1			1
8			1
2			1
3			1
6			1
8			1
6			1
5			1
5			1
11			1
4			1
1			1
4			1
20		0
20		0
20		0
33		1
35		0
26		0
26		0
48		0
33		0
33		0
58		0
105		0
105		0
30		0
48		0
30		0
29		0
105		0
105		0
105		0
29		0
105		0
105		0
1		1
25		0
25		0
25		0
25		0
25		0
7		1
14		1
14		1
18		0
18		0
25		1
4		1
105		0
105		0
105		0
105		0
105		0
105		0
105		0
32		0
32		0
32		0
30		0
32		0
32		0
32		0
30		0
40		0
40		0
26		0
40		0
40		0
40		0
40		0
40		0
105		0
34		0
34		0
9		0
1		1
95		0
37		0
37		0
105		0
27		0
27		0
39		0
39		0
39		0
24		0
28		0
28		0
43		0
21		0
20		0
21		0
20		0
20		0
21		0
21		0
21		0
21		0
63		0
63		0
105		0
33		0
27		0
27		0
27		0
42		0
5		1
11		1
27		0
20		0
33		0
20		0
20		0
50		0
27		0
27		0
26		0
26		0
26		0
26		0
26		0
1		1
22		0
22		0
105		0
28		0
42		0
7		0
7		0
7		0
55		0
35		0
21		0
1		1
27		0
27		0
1		1
31		0
28		0
28		0
59		0
105		0
5		1
22		0
34		0
22		0
34		0
34		0
24		0
24		0
24		0
24		0
25		0
25		0
81		0
25		0
30		0
22		0
30		0
30		0
22		0
22		0
105		0
22		0
25		0
25		0
25		0
25		0
25		0
66		0
1		1
41		0
34		0
22		0
22		0
22		0
22		0
22		0
63		0
22		0
53		0
53		0
53		0
53		0
53		0
52		0
23		0
23		0
24		0
23		0
40						0
9						0
65						0
41						0
24						0
1						1
21						0
6						1
22							0
105							0
28							0
28							0
28							0
28							0
1							1
21							0
21							0
21							0
21							0
21							0
21							0
18							0
18							0
18							0
18							0
1							1
18							0
18							0
8							0
8							0
8							0
8							0
7							0
7							0
7							0
105							0
105							0
93							0
29						0
29						0
5						1
67						0
96						0
58						0
83						0
67						0
25						1
46						0
59						0
1						1
1						1
41						0
33						0
27						0
23						0
1						1
1						1
1		1
1		1
15		0
15		0
15		0
15		0
15		0
15		0
16		0
16		0
16		0
16		0
16		0
16		0
29		0
29		0
29		0
29		0
23		0
23		0
23		0
23		0
37		0
26		0
32		0
39		0
39		0
39		0
39		0
39		0
23		0
23		0
23		0
29		0
23		0
22		0
22		0
22		0
22		0
22		0
22		0
20		0
20		0
20		0
20		0
20		0
2		1
2		1
1								1
4								1
10								1
1								1
1								1
1								1
15									0
16									0
16									0
16									0
16									0
3									1
16									0
29									0
23									0
25									0
37									0
17									0
17									0
2									1
2									1
1									1
23									0
2									1

## Sheet: Figure 4b
body weight (g)
Adar1-/mZα Ripk3-/- (n = 6)	control (n = 54)	Adar1-/mZα Mlkl-/- (n = 17)	Adar1-/mZα MlklWT/- (n = 5)	Adar1-/mZα Fadd-/-Mlkl-/- (n = 4)	Adar1-/mZα Ripk1mR/mRMlkl-/- (n = 4)	Fadd-/-Mlkl-/- (n = 9)	Ripk1mR/mRMlkl-/- (n = 10)
1.28	1.29	1.11	1.17	1.26	1.12	1.24	1.41
1.24	1.25	1.18	1.15	1.16	1.21	1.45	1.42
1.17	1.42	1.18	1.09	1.23	1.34	1.21	1.46
1.28	1.35	1.03	0.96	1.04	1.13	1.32	0.94
1.2	1.24	1.09	1.34			1.36	1.54
1.26	1.8	1.08				1.58	1.17
	1.45	1.17				1.32	1.5
	1.34	1.09				1.17	1.31
	1.37	1.23				1.23	1.44
	1.65	1.41					1.47
	1.42	1.21
	1.6	1.08
	1.33	1.13
	1.26	1.14
	1.3	1.25
	1.35	1.22
	1.37	1.25
	1.31
	1.65
	1.51
	1.46
	1.87
	1.38
	0.98
	1.04
	1.35
	1.4
	1.34
	1.34
	1.3
	1.19
	1.14
	1.24
	1.39
	1.83
	1.09
	1.28
	1.82
	1.64
	1.67
	1.09
	1.4
	1.4
	1.47
	1.5
	1.41
	1.49
	1.31
	1.37
	1.53
	1.53
	1.55
	1.41
	1.66

## Sheet: Figure 4c
RBC (1×106/μl)										HGB (g/dl)										HCT (%)
Adar1-/mZα Ripk3-/- (n = 6)	control (n = 52)	Adar1-/mZα Mlkl-/- (n = 17)	Adar1-/mZα MlklWT/- (n = 5)	Adar1-/mZα Fadd-/-Mlkl-/ (n = 4)	Adar1-/mZα Ripk1mR/mRMlkl-/- (n = 4)	Fadd-/-Mlkl-/- (n = 9)	Ripk1mR/mRMlkl-/- (n = 10)			Adar1-/mZα Ripk3-/- (n = 6)	control (n = 52)	Adar1-/mZα Mlkl-/- (n = 17)	Adar1-/mZα MlklWT/- (n = 5)	Adar1-/mZα Fadd-/-Mlkl-/ (n = 4)	Adar1-/mZα Ripk1mR/mRMlkl-/- (n = 4)	Fadd-/-Mlkl-/- (n = 9)	Ripk1mR/mRMlkl-/- (n = 10)			Adar1-/mZα Ripk3-/- (n = 6)	control (n = 52)	Adar1-/mZα Mlkl-/- (n = 17)	Adar1-/mZα MlklWT/- (n = 5)	Adar1-/mZα Fadd-/-Mlkl-/ (n = 4)	Adar1-/mZα Ripk1mR/mRMlkl-/- (n = 4)	Fadd-/-Mlkl-/- (n = 9)	Ripk1mR/mRMlkl-/- (n = 10)
3.56	3.96	3.8	2.52	2.84	2.8	3.64	4.48			11.2	11.6	5.9	6.9	9.6	5.9	10	8			37.4	40.2	21.36	25.36	32.08	30.72	35.72	43.2
3.32	3.08	3.64	2.72	2.36	3	5.72	4.8			11.2	16.3	6.9	8.6	8	8.6	16.7	17			39.36	54.44	21.92	29.24	25.4	31.76	56.32	46.04
3.32	5.04	2.8	1.72	3.52	3.08	4.4	4			11.6	12.6	5.6	5.3	11	9	13	9			39.28	41.72	26.36	19.36	38.28	32.08	43.96	40.2
2.64	4.76	3.72	2.32	2.72	2.04	5.48	3.64			9.6	12.6	5.9	7.3	8	5.3	13.3	13			30.44	46.36	20.76	25.64	29.32	20.92	45.84	39.08
2.4	3.52	3.92	3.52			4.8	4.96			3.9	11	8.3	10.3			17	13.3			27.92	38.24	28.72	37.92			48.88	46.68
3.32	5.32	2.96				5.16	5.24			9.3	11.3	5.3				15	14.3			35.4	38.8	30				48.84	49.56
	4.96	2.64				4.48	4				14	8.3				12.3	10.6				29.4	30.44				41.36	38.08
	4.4	2.8				5.12	4.8				15	8.6				13	12.6				33.84	39.32				46.48	44.44
	5.36	2.04				5.84	4.64				18.7	9				15.7	11.3				47.36	36.16				55.92	40.28
	5.32	2.08					5				15.3	11.6					13.3				47.72	29.56					45.2
	3.8	2.4									13.3	10									40.52	37.16
	4.88	1.92									10.3	8.3									34.16	39.08
	5.2	2.8									12.3	11.3									42.92	30.32
	5.04	2.84									14	11.3									48.76	25.92
	4	2.76									17.3	8.6									57	26.8
	4.12	2.24									18.7	6.6									62.08
	4.56	2.32									18	8.3									50.56
	4.36										14										45.52
	5.2										13										44.4
	4.84										11.6										39.4
	6.16										12.6										44.08
	5.44										10.3										37.32
	5.6										8.3										28.32
	5.4										11.6										41.12
	6.08										16										52.32
	6.88										14.3										48.16
	6.16										15.7										51.28
	5.6										14.3										47.88
	3.92										15										52.76
	5.12										17										59.12
	4.76										14										51.32
	4.96										14.3										51.92
	4.56										10.3										34.88
	4.8										12										36.72
	3.84										8										28.6
	3.04										11.2										45.24
	4.4										11.6										42.96
	5.76										9.2										33.32
	4.68										14.8										54.12
	4.8										13.6										50.36
	3.6										13.6										44.6
	4.24										14.8										54.88
	3.16										16										57.32
	4										12.3										38.8
	4.96										12.6										51.12
	4.76										13.3										53.68
	4.4										13.6										52.96
	3.84										9.6										41.36
	4.96										11										42.92
	5.24										12.3										47.72
	6.2										7.3										44.28
	6.96										15.3										49.48

## Sheet: Figure 4d
fold-change over Adar1WT/mZα
Adar1-/mZα	Adar1-/mZα Zbp1-/-	Adar1WT/mZα Ripk3-/-	Adar1-/mZα Ripk3-/-
29.4464	6.74127	1.74492	20.5908
26.1747	6.73445	1.65059	20.5709
20.2785	6.53615	1.62381	19.6611
16.7808	6.37091	1.59527	18.7327
15.62	6.12173	1.4566	18.1363
15.5642	5.51897	1.44563	17.1102
14.6564	5.18714	1.38713	16.2623
14.4136	4.92943	1.36854	14.4898
13.337	4.65461	1.28048	14.3332
13.2023	4.65151	1.23674	13.996
10.8515	4.29941	1.23629	13.6283
10.6736	4.24387	1.23532	12.783
10.1663	4.18771	1.23237	12.6443
10.0784	4.0892	1.22799	12.5692
10.0023	3.88865	1.21159	12.5327
9.0455	3.67637	1.20728	11.1675
8.52867	3.65208	1.20235	10.3539
8.52464	3.6255	1.18129	9.961
8.42876	3.61556	1.17153	8.9079
7.95753	3.54337	1.16379	8.56169
7.80652	3.51216	1.15182	8.51151
7.74379	3.48655	1.12327	8.34513
7.53433	3.48486	1.09857	8.24272
6.95852	3.41963	1.0898	7.77763
6.80625	3.38407	1.0854	7.61165
6.65759	3.35139	1.07593	7.5461
6.5027	3.30539	1.07229	7.47421
6.48506	3.25708	1.07221	7.29463
6.47347	3.14875	1.06511	7.05387
6.40367	3.14496	1.0553	6.5183
6.34333	3.12622	1.0473	6.38358
6.23332	3.09273	1.0419	6.29087
6.10174	3.00466	1.04026	5.83196
6.04952	2.93834	1.03889	5.76112
5.96077	2.8966	1.03723	5.72714
5.82105	2.85292	1.03386	5.65427
5.77172	2.78728	1.02049	5.61231
5.76835	2.71039	1	5.42655
5.61949	2.70483	0.977386	5.39933
5.46257	2.6792	0.962248	5.32018
5.33749	2.58288	0.959198	5.26132
5.27408	2.44159	0.958241	5.16016
5.1875	2.38363	0.945599	5.14596
4.72148	2.34987	0.944812	5.09137
4.71677	2.32614	0.939249	4.85486
4.66469	2.31903	0.934939	4.82517
4.59696	2.30062	0.934586	4.5987
4.5749	2.29596	0.93332	4.2572
4.47969	2.27398	0.927423	4.25393
4.40756	2.18059	0.927231	4.08811
4.34875	2.14712	0.921809	4.03643
4.34001	2.11996	0.909913	3.69837
4.32003	2.05011	0.893835	3.68661
4.31895	2.0095	0.884393	3.66545
4.11839	1.98696	0.876363	3.59592
4.11725	1.97838	0.869055	3.55462
4.10545	1.96338	0.86879	3.53571
4.0541	1.93587	0.859328	3.52181
4.02693	1.91672	0.857733	3.45719
3.84131	1.9039	0.847882	3.44147
3.79484	1.89372	0.839487	3.38601
3.75419	1.74954	0.834382	3.28961
3.68284	1.70991	0.818197	3.24728
3.53453	1.70811	0.817403	3.14319
3.5125	1.66856	0.814395	3.09852
3.49875	1.66558	0.799096	3.09833
3.37807	1.62491	0.798608	3.08843
3.27483	1.61481	0.795184	3.06685
3.21701	1.60036	0.791093	2.97079
3.20557	1.57844	0.782683	2.96493
3.10596	1.57459	0.777634	2.96175
3.07039	1.52273	0.777223	2.95149
3.06979	1.50842	0.772346	2.95112
2.99842	1.49218	0.752154	2.81786
2.94229	1.48524	0.743219	2.60816
2.82682	1.43332	0.725708	2.60485
2.77618	1.40602	0.718869	2.55762
2.77099	1.33058	0.715865	2.45703
2.6324	1.32185	0.704123	2.39449
2.60124	1.28058	0.702203	2.37822
2.57891	1.26042	0.693717	2.31552
2.57769	1.17396	0.681563	2.27749
2.49116	1.1226	0.654861	2.25162
2.45309	1.0909	0.644924	2.19618
2.44816	1.07213	0.641215	2.09263
2.44199	1.05231	0.619467	2.0499
2.43122	1.03913	0.617889	2.0398
2.40934	1.00043	0.583579	2.02915
2.24513	0.984976	0.575082	2.0264
2.20678	0.94007	0.563403	1.9932
2.13243	0.909156	0.554095	1.94216
2.05822	0.874615	0.461621	1.80617
2.02913	0.754368	0.450825	1.5401

## Sheet: Figure 4e
Rel. expression
	Adar1WT/mZα (n =5)	Adar1-/mZα Mlkl-/- (n = 6)	Adar1-/mZα MlklWT/- (n = 5)	Adar1-/mZα Fadd-/-Mlkl-/- (n = 4)	Adar1-/mZα Ripk1mR/mRMlkl-/- (n = 4)	Adar1-/mZα (n =5)	Adar1WT/- Mlkl-/- (n =5)
Ifi44	0.139	0.642	1.037	0.72	1.057	0.641	0.116
	0.074	0.39	0.48	0.963	1.298	0.516	0.137
	0.032	0.683	0.886	0.676	0.633	0.603	0.073
	0.181	0.962	0.827	0.684	0.591	0.682	0.111
	0.103	0.537	0.35			0.457	0.07
		1.052
	Adar1WT/mZα (n =5)	Adar1-/mZα Mlkl-/- (n = 6)	Adar1-/mZα MlklWT/- (n = 5)	Adar1-/mZα Fadd-/-Mlkl-/- (n = 4)	Adar1-/mZα Ripk1mR/mRMlkl-/- (n = 4)	Adar1-/mZα (n =5)	Adar1WT/- Mlkl-/- (n =5)
Ifit1	0.219	1.902	2.113	3.123	3.969	1.769	0.136
	0.075	0.797	0.819	4.705	4.866	1.526	0.294
	0.083	2.208	2.168	3.586	1.878	1.931	0.051
	0.167	2.517	1.609	3.115	1.851	2.134	0.141
	0.1	1.885	1.049			1.726	0.094
		3.254
	Adar1WT/mZα (n =5)	Adar1-/mZα Mlkl-/- (n = 6)	Adar1-/mZα MlklWT/- (n = 5)	Adar1-/mZα Fadd-/-Mlkl-/- (n = 4)	Adar1-/mZα Ripk1mR/mRMlkl-/- (n = 4)	Adar1-/mZα (n =5)	Adar1WT/- Mlkl-/- (n =5)
Oasl1	0.078	0.387	0.543	1.573	0.974	0.635	0.077
	0.047	0.217	0.329	1.882	1.161	0.524	0.09
	0.025	0.646	0.544	1.391	0.433	0.329	0.018
	0.054	0.463	0.528	0.802	0.469	0.526	0.034
	0.045	0.788	0.35			0.31	0.045
		0.685
	Adar1WT/mZα (n =5)	Adar1-/mZα Mlkl-/- (n = 6)	Adar1-/mZα MlklWT/- (n = 5)	Adar1-/mZα Fadd-/-Mlkl-/- (n = 4)	Adar1-/mZα Ripk1mR/mRMlkl-/- (n = 4)	Adar1-/mZα (n =5)	Adar1WT/- Mlkl-/- (n =5)
Ifit3	0.73	6.808	18.812	25.282	32.006	5.984	0.674
	0.606	3.911	5.37	26.787	33.31	7.799	0.951
	0.421	8.446	9.844	24.031	6.604	9.823	0.245
	0.712	12.834	6.315	14.409	8.9	10.445	0.287
	0.417	13.216	6.799			8.158	0.34
		15.012
	Adar1WT/mZα (n =5)	Adar1-/mZα Mlkl-/- (n = 6)	Adar1-/mZα MlklWT/- (n = 5)	Adar1-/mZα Fadd-/-Mlkl-/- (n = 4)	Adar1-/mZα Ripk1mR/mRMlkl-/- (n = 4)	Adar1-/mZα (n =5)	Adar1WT/- Mlkl-/- (n =5)
Irf7	1.085	5.822	13.143	6.48	11.631	6.242	0.918
	0.707	3.196	4.008	9.137	13.331	5.242	1.138
	0.424	7.183	8.443	7.683	6.418	7.853	0.347
	1.08	7.69	6.431	8.659	6.93	8.017	0.413
	0.702	5.009	4.007			6.051	0.755
		9.824
	Adar1WT/mZα (n =5)	Adar1-/mZα Mlkl-/- (n = 6)	Adar1-/mZα MlklWT/- (n = 5)	Adar1-/mZα Fadd-/-Mlkl-/- (n = 4)	Adar1-/mZα Ripk1mR/mRMlkl-/- (n = 4)	Adar1-/mZα (n =5)	Adar1WT/- Mlkl-/- (n =5)
Isg15	1.594	8.652	13.759	12.276	13.639	8.894	1.54
	1.453	5.756	6.462	16.275	22.766	7.849	1.294
	0.595	8.626	12.071	12.106	10.401	20.477	0.511
	1.649	11.039	7.287	11.553	10.895	11.035	0.508
	0.976	8.199	6.264			11.83	1.243
		9.8

## Sheet: Figure 4f
CC3+ cells/crypt in small intestine								CC3+ cells/crypt in colon
Adar1-/mZα Ripk3-/- (n = 8)	control (n = 23)	Adar1-/mZα Mlkl-/- (n = 7)	Adar1-/mZα Fadd-/-Mlkl-/- (n = 4)	Adar1-/mZα Ripk1mR/mRMlkl-/- (n = 4)	Adar1-/mZα (n = 10)			Adar1-/mZα Ripk3-/- (n = 8)	control (n = 20)	Adar1-/mZα Mlkl-/- (n = 8)	Adar1-/mZα Fadd-/-Mlkl-/- (n = 4)	Adar1-/mZα Ripk1mR/mRMlkl-/- (n = 4)	Adar1-/mZα (n = 8)
2.09	0.04	2.65	2.66	3.04	2.77			1.71028	0.150259	6.29915	7.10924	3.84524	1.92
3.27564	0.08	1.955	4.85	4.36	2.91			3.10196	0.216216	1.71498	8	1.6	2.8
4.37	0.135	3.77	4.635	3.155	1.39			4.24551	0.0935252	2.61947	5.39623	4.11538	3.03
2.44	0.09	3.485	4.625	2.26	2.77			3.94828	0.075	3.9561	7.88421	3.99415	4.505
2.57	0.11	2.885			3.6			7.34266	0.0604651	4.139			2.335
1.65	0.145	3.035			1.25			5.32	0.128319	7			4.37069
1.335	0.065	2.64925			2.125			3.88535	0.146893	2.83125			3.11215
1.83	0.12				1.82			1.69178	0.02	7.15			3.60784
	0.11				2.47				0.11
	0.14				4.735				0.282486
	0.035								0.036036
	0.185								0.0613497
	0.04								0.0864865
	0.07								0.154185
	0.075								0.0945274
	0.085								0.185
	0.05								0.045
	0.1								0.09
	0.035								0.34
	0.045								0.170732
	0.135
	0.065
	0.125
