# Supplementary material for: ADAR1 averts fatal type I interferon induction by ZBP1
Source: Nature. 2022 Jul 20;607(7920):776–83. doi: 10.1038/s41586-022-04878-9 (PMC9329096; doi:10.1038/s41586-022-04878-9)
Supplement: Supplementary file 11 — Source Data Extended Data Fig. 1 [file 41586_2022_4878_MOESM11_ESM.xlsx]

## Sheet: ED Figure 1b
WBC (1×103/μl)			RBC (1×106/μl)			NEU (1×103/μl)			HGB (g/dl)			HCT (%)			PLT (1×103/μl)			LYM (1×103/μl)			MON (1×103/μl)
Adar1WT/WT; Adar1WT/mZα (n = 12)	Adar1mZα/mZα (n = 7)		Adar1WT/WT; Adar1WT/mZα (n = 12)	Adar1mZα/mZα (n = 7)		Adar1WT/WT; Adar1WT/mZα (n = 12)	Adar1mZα/mZα (n = 7)		Adar1WT/WT; Adar1WT/mZα (n = 12)	Adar1mZα/mZα (n = 7)		Adar1WT/WT; Adar1WT/mZα (n = 12)	Adar1mZα/mZα (n = 7)		Adar1WT/WT; Adar1WT/mZα (n = 12)	Adar1mZα/mZα (n = 7)		Adar1WT/WT; Adar1WT/mZα (n = 12)	Adar1mZα/mZα (n = 7)		Adar1WT/WT; Adar1WT/mZα (n = 12)	Adar1mZα/mZα (n = 7)
2.18	3.83		9.42	9.73		0.44	1.06		12.7	12.8		42.26	42.81		71	2331		1.62	2.47		0.12	0.3
3.07	2.82		9.8	9.67		0.44	0.84		13.4	13		43.78	42.63		936	1465		2.27	1.97		0.36	0.02
2.56	1.94		9.4	9.39		0.52	0.82		12.1	12.4		41.56	42.64		1557	2519		2.03	1.08		0.01	0.04
4.76	3.71		9.63	9.03		0.3	0.95		12.9	12		43.48	40.49		1215	1323		3.81	2.48		0.65	0.29
5.45	2.7		9.71	9.12		1.17	1.19		13	12		43.32	41.2		711	2334		3.52	1.21		0.76	0.3
0.84	3.18		9.7	9.44		0.09	1.1		12.3	13.6		42.61	42.18		81	761		0.74	2.06		0.01	0.02
1.59	3.65		9.55	9.93		0.29	1.1		12.6	14		42.74	44.74		1270	1293		1.18	2.53		0.12	0.02
2.92			9.4			1.38			12.8			41.92			890			1.37			0.18
2.49			9.75			0.58			12.8			42.84			1123			1.83			0.09
4.74			9.83			0.94			12.8			42.88			1431			3.56			0.24
4.2			9.75			1.59			12.9			44.06			2013			2.58			0.02
3			10.38			1.01			12.9			44.39			2158			1.97			0.02

## Sheet: ED Figure 1c
spleen weight/body weight
Adar1WT/WT; Adar1WT/mZα (n = 12)	Adar1mZα/mZα (n = 7)
0.00291667	0.00307692
0.00220253	0.00283828
0.0033871	0.00319149
0.00235988	0.00387665
0.00278481	0.00402542
0.00215569	0.00243333
0.0024183	0.00404762
0.00380392
0.00397541
0.00436441
0.002589
0.00288889

## Sheet: ED Figure 1f
Rel. expression
spleen	Zbp1			Isg15			Ifit1			Ifi44			Oasl1
	Adar1WT/WT, WT/mZα (n = 13)	Adar1mZα/mZα (n = 6)		Adar1WT/WT, WT/mZα (n = 13)	Adar1mZα/mZα (n = 6)		Adar1WT/WT, WT/mZα (n = 13)	Adar1mZα/mZα (n = 6)		Adar1WT/WT, WT/mZα (n = 13)	Adar1mZα/mZα (n = 6)		Adar1WT/WT, WT/mZα (n = 13)	Adar1mZα/mZα (n = 6)
	0.989	1.9		3.269	1.626		0.078	0.441		0.129	0.541		0.201	0.796
	0.912	1.335		0.21	0.995		0.119	0.352		0.086	0.537		0.154	0.76
	2.16	2.118		0.63	1.152		0.22	0.594		0.244	0.556		0.284	0.761
	0.556	3.106		0.224	0.666		0.1	0.459		0.131	0.826		0.199	1.062
	1.058	3.577		1.072	1.013		0.127	0.488		0.146	0.525		0.22	0.952
	3.345	1.031		0.466	0.501		0.201	0.473		0.249	0.428		0.33	0.811
	2.116			0.223			0.141			0.141			0.221
	0.444			5.42			0.089			0.316			0.145
	4.315			0.344			0.259			0.333			0.51
	2.14			0.462			0.259			0.242			0.429
	1.191			0.494			0.235			0.186			0.367
	0.59			1.11			0.186			0.169			0.301
	0.293			0.309			0.107			0.149			0.164
lung	Zbp1			Isg15			Ifit1			Ifi44			Oasl1
	Adar1WT/WT, WT/mZα (n = 12)	Adar1mZα/mZα (n = 6)		Adar1WT/WT, WT/mZα (n = 12)	Adar1mZα/mZα (n = 6)		Adar1WT/WT, WT/mZα (n = 12)	Adar1mZα/mZα (n = 6)		Adar1WT/WT, WT/mZα (n = 12)	Adar1mZα/mZα (n = 6)		Adar1WT/WT, WT/mZα (n = 12)	Adar1mZα/mZα (n = 6)
	0.233438	1.23302		0.281064	1.48897		0.453082	1.4938		0.175015	1.20208		0.115612	0.739857
	0.132725	1.01531		0.178212	1.14543		0.312128	1.64439		0.12129	1.33301		0.111783	0.847375
	0.356891	0.896132		0.404701	1.57796		0.559717	1.76708		0.327371	1.35148		0.191943	0.653635
	0.120474	0.922391		0.206157	1.86932		0.287851	2.13002		0.205147	1.719		0.0697864	0.727434
	0.156763	1.04252		0.335162	1.50602		0.542667	1.55594		0.405647	1.62163		0.175056	0.690468
	0.35961	0.808543		0.210958	1.37606		0.402297	1.36132		0.252746	1.62579		0.170313	0.594107
	0.273002			0.287994			0.407945			0.305554			0.176183
	0.14715			0.208415			0.246482			0.127756			0.124036
	0.326842			0.424969			0.64622			0.325308			0.161573
	0.405572			0.307556			0.579475			0.294035			0.125808
	0.264357			0.39858			0.416196			0.311949			0.208867
	0.197458			0.312664			0.453912			0.199776			0.173009
liver	Zbp1			Isg15			Ifit1			Ifi44			Oasl1
	Adar1WT/WT, WT/mZα (n = 13)	Adar1mZα/mZα (n = 6)		Adar1WT/WT, WT/mZα (n = 13)	Adar1mZα/mZα (n = 6)		Adar1WT/WT, WT/mZα (n = 13)	Adar1mZα/mZα (n = 6)		Adar1WT/WT, WT/mZα (n = 13)	Adar1mZα/mZα (n = 6)		Adar1WT/WT, WT/mZα (n = 13)	Adar1mZα/mZα (n = 6)
	0.28	1.386		0.242	2.838		0.18	1.66		0.098	0.852		1.776	1.772
	0.215	1.42		0.193	1.997		0.232	1.395		0.09	0.967		1.886	3.87
	0.492	1.131		0.456	1.319		0.398	1.354		0.371	1.643		1.045	2.819
	0.217	2.202		0.242	2.26		0.293	1.443		0.124	1.971		1.676	2.999
	0.435	4.504		0.371	2.649		0.35	2.493		0.115	2.362		1.452	3.777
	0.285	1.501		0.872	1.025		0.44	0.98		0.179	1.698		0.459	3.222
	0.48			0.511			0.329			0.172			2.735
	0.225			0.314			0.336			0.11			2.373
	0.997			1.624			0.475			0.556			1.361
	1.391			0.97			0.913			0.805			1.644
	0.889			0.76			0.682			0.743			1.188
	0.331			0.323			0.412			0.19			1.882
	0.197			0.327			0.326			0.154			1.104
