# Supplementary material for: ADAR1 averts fatal type I interferon induction by ZBP1
Source: Nature. 2022 Jul 20;607(7920):776–83. doi: 10.1038/s41586-022-04878-9 (PMC9329096; doi:10.1038/s41586-022-04878-9)
Supplement: Supplementary file 12 — Source Data Extended Data Fig. 2 [file 41586_2022_4878_MOESM12_ESM.xlsx]

## Sheet: ED Figure 2a
	Adar1WT/mZα (n = 5)	Adar1-/mZα (n = 9)	Adar1-/mZα Mavs-/- (n = 5)	Adar1-/mZα Zbp1-/- (n = 8)
Histology score in small intestine	0	9.5	1.5	0
	0	2	0	0.5
	0	1.5	0	3
	1	3.5	0	2.5
	1	5.5	0	1
		3.5		1
		5.5		1.5
		4		0.5
		5.5
	Adar1WT/mZα (n = 5)	Adar1-/mZα (n = 7)	Adar1-/mZα Mavs-/- (n = 5)	Adar1-/mZα Zbp1-/- (n = 8)
Histology score in colon	0	3.5	1.5	0
	0	1.5	0.5	0.5
	0	1.5	0.5	0.5
	0	3.5	0	1
	0	4	0	2
		5.5		0.5
		5		1
				1
