# Supplementary material for: ADAR1 averts fatal type I interferon induction by ZBP1
Source: Nature. 2022 Jul 20;607(7920):776–83. doi: 10.1038/s41586-022-04878-9 (PMC9329096; doi:10.1038/s41586-022-04878-9)
Supplement: Supplementary file 13 — Source Data Extended Data Fig. 6 [file 41586_2022_4878_MOESM13_ESM.xlsx]

## Sheet: ED Figure 6c
Relative body weight (%)
control (n = 14)	Adar1-/- Mavs-/- Zbp1-/- (n = 12)
105.364	53.3737
89.8414	46.7534
103.381	39.1981
101.062	58.3857
100.352	45.7062
103.159	56.6495
92.8435	38.7068
98.8832	57.4431
109.419	46.8626
103.027	65.2021
95.4004	61.8075
100.603	46.3777
94.0338
102.63

## Sheet: ED Figure 6d
RBC (1×106/μl)			HGB (g/dl)			HCT (%)
control (n = 5)	Adar1-/-Zbp1-/-Mavs-/- (n = 8)		control (n = 5)	Adar1-/-Zbp1-/-Mavs-/- (n = 8)		control (n = 5)	Adar1-/-Zbp1-/-Mavs-/- (n = 8)
10.27	9.18		14.7	13.1		46.41	42.92
10.34	10.39		14.1	13.6		46.94	46.04
9.35	9.28		13.9	11		44.65	36.91
11.47	10.5		14.2	13.7		46.2	45.95
11.69	10.59		14.6	14		53.24	46.61
	11.51			15			49.02
	10.15			12.8			40.16
	8.33			10.1			37.63

## Sheet: ED Figure 6g
Time (hours)	Adar1WT/WT Mavs-/- None			Adar1WT/WT Mavs-/-+IFNγ			Adar1-/- Mavs-/- None			Adar1-/- Mavs-/-+IFNγ
0	14.25	12	15.25	5.5	5.75	2.75	15.5	13.75	10.25	5	8	8.5
2	16	15.5	17	5.5	9.5	5	18	16	12.75	5	11.25	9.25
4	16.75	14	18.75	6.5	10.5	6.75	18	18	13.5	6	10	10.25
6	16.5	16.25	19.5	5.75	9.5	7.5	16.25	19.5	12.5	6.5	11	11.25
8	15.5	14.75	18	5	10	7.25	15.25	17	11.5	7	10.75	10.25
10	15.25	15.5	16.5	6.75	10	7	15	18.5	12.25	6.25	9	8.5
12	14.75	16.25	18.5	5.5	9	6	13.25	16	12.75	6.75	9.25	8
14	14.75	15.75	18.75	4	6.75	5	14.75	16.25	11.75	7.25	9	6.75
16	15.75	17.75	18	5.25	6.5	5.75	14	17.5	12.5	6	9.25	6.5
18	15	19	17.25	5.25	6.75	5	13.25	18.25	12	6.75	9	8.25
20	18.25	18.5	18.25	5	6	4.5	14.25	16.25	13.25	6.75	8.5	7.75
22	16.5	20.25	18.75	5.25	5	6.25	13.5	15.5	11	8.5	7.75	8
24	16.25	20	19.75	3	5	6.5	13.5	15	11.75	8.5	7.5	9
26	16.75	22.5	19.75	4.75	4.75	7.25	14.5	17.25	12.5	9	11.5	10
28	16.5	23.25	22	4.25	4.5	7.75	18.75	18.5	14.5	12.75	13.5	14.25
30	17.5	24.5	24.25	4.5	7.25	6.5	21.5	20	19.75	15	18.5	18.5
32	16.75	24.25	26.25	5.25	7	7.5	24.5	24.75	25.25	16.75	21	23.5
34	21	27.5	30.75	4.75	10	6.75	35.75	31.25	32.75	17.25	24.5	31.75
36	27.25	33.25	38.75	6	10.75	9	42.5	43	45	21.25	32.25	45.5
38	33.5	44	50.25	9	10.25	11	51.75	56	54	32.25	39.5	62.25
40	42.5	51.5	62.75	10.75	11.75	13	67	66.75	64.25	38	44.25	75.25
42	55.5	60.25	80.75	10.5	15.75	13	75	80.25	76	46	49.25	89.5
44	67.5	72.5	96.75	11.5	21.25	16.75	90.25	89.75	86.75	51	57.75	108
46	85.5	81.25	110.25	16.75	25	19	107.25	103.5	96.25	53.5	60.75	129
48	102.5	101.5	130.5	18.5	23.5	19	119.25	112	115	62.5	66	159.25

## Sheet: ED Figure 6h
Time (hours)	Adar1WT/WT Mavs-/- IFNγ+CHX			Adar1-/- Mavs-/- IFNγ+CHX			Adar1WT/WT Mavs-/-Zbp1-/- IFNγ+CHX			Adar1-/- Mavs-/-Zbp1-/- IFNγ+CHX
0	6.75	6.75	4.75	14.75	13	11	10.75	8	11.25	17.25	16.5	18.25
2	10.75	13.5	8	35.5	28.25	25	12.5	12.5	11.75	21.75	18	19
4	14.75	16.75	10.25	92.25	60	38.25	14.5	14.5	14.25	24.75	22.25	21.75
6	20.5	20	14	210.75	116.5	74.25	16.5	20.5	17	31	25.25	27
8	27	28	23.75	391.5	280.25	178.5	24.5	26.25	22.75	38.75	34	32.75
10	50.75	49	48.5	675.5	526.5	343	32.75	32.75	30.75	58.75	48.5	52.25
12	101.5	96	93.5	966.75	792.25	600.25	52.5	54	44.75	88.5	69.25	83.75
14	165.25	166.75	156.25	1226.5	1063.75	843.25	78.75	82.25	71.75	126	105	127.5
16	241.5	234.25	237.5	1449.75	1310.25	1058	113.75	109.25	100.75	166.25	154.5	175.25
18	310.5	311.75	307.75	1639.25	1513.25	1251	147.5	143.5	125.5	210.25	201.5	228.25
20	373.5	380	378.75	1788	1680.5	1424	178.75	174	151	256	244.25	277.5
22	432.75	430.75	436.25	1890.75	1840.5	1561.5	206	206	176	287.75	288.5	325.5
24	477.25	476	481	1972.25	1966.25	1690.75	226.5	224.25	198.75	322.75	320.5	352

## Sheet: ED Figure 6j
Time (hours)	Adar1WT/WT Mavs-/- IFNγ			Adar1-/- Mavs-/- IFNγ			Adar1WT/WT Mavs-/- IFNγ+CHX			Adar1-/- Mavs-/- IFNγ+CHX			Adar1WT/WT Mavs-/- IFNγ+CHX+QVD+GSK'872			Adar1-/- Mavs-/- IFNγ+CHX+QVD+GSK'872
0	7.75	12.75	12.75	13.25	13.5	15.5	8.25	11.75	9.5	8.75	10.5	9.75	10.25	9	11.25	6	11	9.25
2	16.5	10.5	17.5	14.25	17.25	15	14	13.25	16.25	11.5	14.5	14.5	15	11.5	16.5	10.25	14.5	13.75
4	17.75	15.75	18.25	15.5	17.75	17	12.5	13.75	16	16.5	16.75	16.5	18.25	17.75	17.5	25.25	30.75	26.25
6	20.25	15.25	19.25	17.75	24.25	24.5	16.5	17.25	20	37.75	41.75	33.25	29.25	24	31.5	50.25	54.25	52
8	20.5	16.25	21.5	18.5	26	25.25	27.25	24.75	21.25	96.25	97	83.25	42.5	34.75	37	86.5	84.25	71.25
10	23	18.25	23	22.75	28	31.5	43.75	45.25	37.5	229.75	206.25	176.5	50.5	51	53.75	124.5	111.5	102.75
12	23.75	21.5	24.75	24.5	30.75	36.75	74.5	82	71	394.25	362.25	311.75	72.75	68.25	72.75	174.5	153	139.75
14	26	23.75	26	28.25	39.5	51.5	130	141.75	116	576	509	466.75	85	84.5	88.25	224	207	184.5
16	27.5	23	32.5	35.25	41	64.5	185.25	203.25	169	722.75	653	602.5	104.75	110.75	117.25	277.25	244.25	235.75
18	30	24.25	33.5	37.25	46.25	82.5	227	253.75	221.75	850	784	717	120.75	131.25	126.5	321.25	272.5	268
20	34.75	28.25	36.75	42.5	53	108.5	277.25	299	271.75	954	879	815	149.75	152	155.75	375.75	329.25	308
22	34.5	28	41.75	51	65.75	148.5	312.5	336.25	308.75	1054.25	980.75	912.75	166.5	178.75	170.75	409.75	369.25	356.25
24	42.25	37.75	44.5	63.25	80.25	184.25	336.25	361.25	336.75	1128.5	1034.75	998	197.5	198.25	189	447.25	416	392.5
