# Supplementary material for: ADAR1 averts fatal type I interferon induction by ZBP1
Source: Nature. 2022 Jul 20;607(7920):776–83. doi: 10.1038/s41586-022-04878-9 (PMC9329096; doi:10.1038/s41586-022-04878-9)
Supplement: Supplementary file 14 — Source Data Extended Data Fig. 7 [file 41586_2022_4878_MOESM14_ESM.xlsx]

## Sheet: ED Figure 7d
Mouse Survival (0=alive; 1=dead).
Age (weeks)	Trex1-/- Zbp1-/- (n = 11)	Trex1-/- Zbp1WT/- (n = 22)	Trex1-/- Zbp1WT/WT (n = 14)	control (n = 5)
31	1
18	1
24		1
61				1
61				1
19			1
25		1
16	1
12		1
19			1
24		1
15			1
11			1
6		1
39		1
17			1
10			1
20			1
26		1
28		1
20		1
25		1
21			1
26		1
5			1
11		1
11		1
10	1
13		1
6		1
39				1
19	1
25		1
26	1
19	1
19			1
16		1
59				1
5		1
59				1
26			1
11		1
26	1
18	1
19			1
25			1
25	1
9	1
8			1
19		1
12		1
4		1

## Sheet: ED Figure 7e
body weight (g)
males	Trex1-/- Zbp1WT/WT (n = 7)	Trex1-/- Zbp1-/- (n = 13)	Trex1-/- Zbp1WT/- (n = 11)	control (n = 15)
	24.06	17.5	16.92	19.41
	19.18	18.22	21.51	21.63
	17.6	18	18.88	19.57
	18.3	17.17	17.92	21.13
	21.5	17.94	17.05	19.105
	17.65	18.3	17.76	15.8
	15.4	14.58	18.66	23.03
		21.7	21.04	24.12
		17	19.04	24.22
		21.2	21.46	23.9
		20.7	21.71	19.35
		21.6		20.8
		22		17.55
				24.6
				24.6
body weight (g)
	Trex1-/- Zbp1WT/WT (n = 9)	Trex1-/- Zbp1-/- (n = 8)	Trex1-/- Zbp1WT/- (n = 6)	control (n = 8)
females	18.6	15.3	17.3	16.5
	16.12	16.72	12.2	15.5
	12.36	16.5	16.19	19.95
	16.53	18.05	15.08	14.94
	17.4	17.3	19.2	17.9
	12.4	16	15.97	15.5
	15.6	15.6		19.3
	16	18.1		19.5
	16.5
	heart weight/body weight (%)
	Trex1-/- Zbp1WT/WT (n = 16)	Trex1-/- Zbp1-/- (n = 21)	Trex1-/- Zbp1WT/- (n = 17)	control (n = 22)
	0.8936	0.6514	0.8865	0.5461
	0.8446	0.8507	0.7438	0.5687
	0.6534	0.8444	0.6194	0.5212
	0.6831	0.6756	1.2199	0.4449
	0.7674	0.7246	0.7883	0.5496
	0.7139	0.6175	0.8092	0.6646
	1.1753	0.6379	0.808	0.8684
	0.6344	0.7327	0.7353	0.6758
	1.0112	1.0235	0.7456	0.5945
	0.7362	0.8915	0.9903	0.8285
	0.7441	0.6522	0.7341	0.6364
	0.569	0.5833	0.7377	0.6129
	0.9516	0.7727	0.6794	0.6617
	0.6731	0.7843	0.7692	0.5323
	0.7313	0.5981	1.0172	0.7115
	1.0727	0.9394	0.6719	0.6382
		0.7514	0.6387	0.5285
		0.75		0.6301
		0.6923		0.5154
		0.7727		0.6452
		0.7182		0.5181
				0.5487
spleen/body weight (%)
	Trex1-/- Zbp1WT/WT (n = 15)	Trex1-/- Zbp1-/- (n = 18)	Trex1-/- Zbp1WT/- (n = 10)	control (n = 11)
	0.59	0.565	0.626	0.868
	0.641	0.4	0.483	0.273
	0.438	0.676	0.808	0.293
	0.525	0.725	0.735	0.303
	0.567	0.617	0.424	0.456
	0.58	0.309	0.742	0.284
	0.58	0.613	1.09	0.199
	0.742	0.518	0.72	0.38
	0.469	0.594	0.67	0.28
	0.762	0.62	0.693	0.49
	0.655	0.78		0.39
	0.637	0.56
	0.68	0.895
	0.76	0.778
	0.94	0.485
		0.855
		0.69
		0.82

## Sheet: ED Figure 7g
Rel. expression
	Trex1-/- Zbp1-/- (n = 5)	Trex1-/- Zbp1WT/- (n = 3)	Trex1-/- Zbp1WT/WT (n = 6)	control (n = 6)
Irf7	27.5851	20.1119	15.4789	0.20749
	28.5706	22.6903	26.3726	0.343308
	27.471	20.1782	23.3712	0.68219
	26.7112		20.5175	0.370156
	17.7432		22.1352	0.256833
			16.3672	0.260268
Isg15	19.8644	14.9146	12.4108	0.265637
	16.8894	16.6025	21.6132	0.393592
	18.1673	17.6172	15.2878	0.66041
	14.7425		10.1153	0.403621
	12.562		16.1812	0.351279
			10.1792	0.436406
Ifi44	7.62125	6.51212	5.82736	0.222655
	10.4907	8.19072	10.5872	0.240975
	6.68926	6.50245	9.87545	0.601864
	6.35488		4.43426	0.339364
	5.36002		10.4889	0.308293
			7.37166	0.212985
Oasl1	6.87472	6.58543	4.05563	0.0610028
	6.02448	5.8412	8.8309	0.152608
	5.80872	6.04414	6.42154	0.157589
	7.14119		4.94332	0.0960198
	4.71836		8.08318	0.0811503
			4.42282	0
Mx1	3.07905	1.57738	1.48589	0.00977582
	2.10506	1.75838	3.20459	0.0226666
	1.81841	1.75679	2.06011	0.0365466
	3.24811		3.42337	0.0144821
	1.49398		3.00467	0.0195225
			1.71777	0
Cxcl10	24.7174	12.7883	10.2722	0.0193037
	14.4282	10.5877	31.7159	0.0682768
	15.8277	13.0542	18.3838	0.17793
	25.1618		18.0034	0.0428683
	9.76755		35.0538	0.0384495
			12.4337	0.0310927

## Sheet: ED Figure 7h
Rel. expression
	Trex1-/- Zbp1-/- (n = 5-6)	Trex1-/- Zbp1WT/- (n = 3)	Trex1-/- Zbp1WT/WT (n = 6)	control (n = 5)
Ccl2	1.11722	0.525302	0.505534	0.0180989
	0.451792	0.522114	1.50737	0.0264343
	0.497544	0.426698	0.665295	0.0171447
	1.04425		0.522987	0.0109315
	0.277769		1.49118	0.014517
			0.373758
Tnf	0.630778	0.302158	0.411751	0.0124077
	0.774823	0.497631	0.943459	0.00983684
	0.495025	0.355274	0.409735	0.0571549
	0.301902		0.68506	0.0164379
	0.878934		0.827392	0.0219204
	0.285615		0.395088
Il1β	0.0816287	0.0945766	0.115564	0.00483676
	0.2044	0.089276	0.102208	0.00656737
	0.042197	0.0502251	0.117088	0.0196257
	0.0555788		0.0539341	0.00415491
	0.294857		0.142447	0.0173287
	0.0376823		0.0709791
Il6	0.020732	0.012041	0.0169711	0.00186958
	0.0290888	0.0184053	0.0437399	0.00160103
	0.0102937	0.00964613	0.017111	0.00220874
	0.0143545		0.0305469	0
	0.0535564		0.04317	0
	0.012327		0.0103187
Nbbp	33.8549	21.8244	16.8871	9.07588
	16.9815	30.189	27.4857	5.2852
	8.37924	8.2906	13.8026	7.47152
	30.3324		20.9393	2.96
	27.2303		30.502	3.00273
	16.692		7.51791
Col3a1	14.4902	8.9676	7.84138	3.26793
	21.9838	12.7037	17.0456	6.44283
	8.8785	10.2818	14.0979	7.3776
	11.1459		23.353	2.801
	35.528		14.4373	4.39233
	12.7249		9.3759
