# Supplementary material for: ADAR1 averts fatal type I interferon induction by ZBP1
Source: Nature. 2022 Jul 20;607(7920):776–83. doi: 10.1038/s41586-022-04878-9 (PMC9329096; doi:10.1038/s41586-022-04878-9)
Supplement: Supplementary file 15 — Source Data Extended Data Fig. 8 [file 41586_2022_4878_MOESM15_ESM.xlsx]

## Sheet: ED Figure 8a
Edits per Million Reads
	Adar1-/mZα	Adar1WT/mZα	Adar1mZα/mZα	Adar1-/mZαZbp1-/-
AC	1.2915	1.0624	1.46466	1.17892
AG	20.3336	24.377	26.4798	15.6813
AT	2.14261	1.95464	2.2292	1.90707
CA	1.38465	1.2035	1.38305	1.4303
CG	1.27032	1.2533	1.44318	1.31328
CT	3.99729	3.17474	3.71533	3.95283
GA	3.05724	2.86349	3.14837	3.47173
GC	1.41006	1.34875	1.59351	1.40863
GT	1.41429	1.15785	1.40023	1.26994
TA	2.38397	2.19535	2.35805	1.98942
TC	2.0918	2.09574	2.28933	2.5312
TG	0.995087	0.842448	1.20265	1.05322

## Sheet: ED Figure 8b
Editing Fraction per Site
Adar1-/mZα	Adar1WT/mZα	Adar1mZα/mZα	Adar1-/mZαZbp1-/-
0.0897436	0.0869565	0.2	0.0735294
0.0416667	0.0334928	0.041841	0.0588235
0.0617284	0.0269058	0.112903	0.0533333
0.0574713	0.0833333	0.0645161	0.106667
0.175824	0.113924	0.126437	0.0933333
0.0412371	0.097561	0.0571429	0.0757576
0.16	0.0512821	0.0754717	0.19697
0.0566038	0.15	0.175676	0.0789474
0.0806452	0.0714286	0.259259	0.0689655
0.0740741	0.127907	0.290323	0.0806452
0.235294	0.0677966	0.057971	0.0517241
0.153846	0.121622	0.125	0.0779221
0.148936	0.27027	0.32	0.0526316
0.128205	0.128205	0.0724638	0.0684932
0.0722892	0.0634921	0.142857	0.039604
0.123288	0.0645161	0.177419	0.0952381
0.0547945	0.0952381	0.0784314	0.047619
0.0821918	0.0862069	0.0654206	0.220339
0.0877193	0.0757576	0.111111	0.0952381
0.0740741	0.123077	0.156863	0.0987654
0.112903	0.0625	0.339623	0.0519481
0.111111	0.0520833	0.0543478	0.0446927
0.115942	0.0595238	0.0862069	0.0695652
0.1	0.102941	0.0413223	0.107143
0.0714286	0.0909091	0.333333	0.0655738
0.1	0.0447761	0.0547945	0.0892857
0.325301	0.145833	0.0486111	0.0258303
0.0756303	0.0412371	0.0588235	0.0314465
0.059322	0.0574713	0.0522876	0.0636364
0.0909091	0.0533333	0.084507	0.0990099
0.1	0.0724638	0.140845	0.131579
0.114286	0.101562	0.0313901	0.194444
0.078125	0.0588235	0.0692308	0.0865385
0.0740741	0.0757576	0.0769231	0.0687023
0.0729167	0.0909091	0.0472441	0.0609756
0.0358974	0.121212	0.0406504	0.217391
0.0299145	0.0368852	0.0245098	0.0833333
0.038835	0.108527	0.0306748	0.350877
0.0897436	0.113636	0.113208	0.0597015
0.25	0.0916031	0.0843373	0.055
0.409836	0.0534351	0.115385	0.0704225
0.0769231	0.0363636	0.125	0.0588235
0.0888889	0.0462963	0.173077	0.021978
0.0447761	0.0412371	0.0368098	0.0381679
0.0597015	0.038835	0.42623	0.20155
0.0531915	0.0365854	0.0615385	0.0333333
0.0526316	0.0283401	0.156028	0.0523256
0.0449438	0.0434783	0.0322581	0.125
0.263736	0.361702	0.311111	0.148936
0.290909	0.261538	0.119048	0.0869565
0.163636	0.4	0.0130058	0.166667
0.0439883	0.277372	0.136364	0.0666667
0.0530303	0.139535	0.0677966	0.0357143
0.104478	0.04	0.0794979	0.0454545
0.0130719	0.184211	0.0943396	0.0666667
0.0273973	0.0571429	0.05	0.0597015
0.335714	0.0519481	0.0408163	0.284091
0.0382979	0.0197368	0.0224719	0.0877193
0.163934	0.119266	0.0604396	0.0827068
0.217391	0.112903	0.352459	0.0428571
0.0892857	0.0311419	0.0466321	0.0947368
0.133333	0.106742	0.0471698	0.0176678
0.0701754	0.0403226	0.135593	0.0220264
0.0159817	0.297521	0.0689655	0.0223214
0.0491803	0.035533	0.0366972	0.0772532
0.354167	0.0284091	0.0779221	0.0294118
0.0431034	0.0320513	0.0344828	0.0171821
0.0236967	0.0666667	0.0754717	0.0188679
0.115385	0.0839695	0.0425532	0.0297398
0.0327869	0.0384615	0.0722892	0.0507246
0.0357143	0.0588235	0.161765	0.0622318
0.0898876	0.0864198	0.0634921	0.0133333
0.0645161	0.04	0.120482	0.0658436
0.178947	0.0674157	0.0526316	0.0195783
0.0841121	0.232558	0.0430108	0.0244821
0.0342466	0.0180723	0.123711	0.037037
0.12766	0.0655738	0.040404	0.0198675
0.0952381	0.122449	0.08	0.0506329
0.0875	0.0784314	0.0425532	0.0597015
0.1625	0.0980392	0.223881	0.224138
0.0181818	0.0493827	0.152381	0.0869565
0.0194175	0.0617284	0.111111	0.0735294
0.0214286	0.0493827	0.229167	0.145455
0.119048	0.0526316	0.291667	0.12766
0.0446735	0.0228311	0.0277778	0.0935175
0.0661479	0.433735	0.0186567	0.0275634
0.0126316	0.2	0.0215054	0.11306
0.0145833	0.0434783	0.0351438	0.120789
0.0302013	0.0289855	0.0304569	0.0133172
0.0756579	0.0333333	0.15122	0.0371486
0.0549683	0.0227273	0.0769231	0.0290698
0.214437	0.0301724	0.0267176	0.0817814
0.0745698	0.026087	0.0228311	0.0373832
0.0364501	0.021645	0.0497738	0.247619
0.0219124	0.124464	0.0501393	0.229885
0.0147368	0.0528634	0.245856	0.300618
0.0891089	0.0742574	0.104972	0.0666667
0.0256024	0.0131579	0.0260304	0.106849
0.0544355	0.0301887	0.0216718	0.496599
0.021097	0.0962963	0.1133	0.449541
0.0555556	0.0723684	0.0243902	0.0864745
0.0338983	0.236726	0.0382409	0.359133
0.162791	0.0119522	0.0929705	0.297794
0.102941	0.0164271	0.0384615	0.407563
0.0277778	0.107143	0.0309278	0.350877
0.0617284	0.0289389	0.0689655	0.0116279
0.164384	0.0238501	0.119048	0.0454545
0.0789474	0.101399	0.049505	0.038835
0.096223	0.011994	0.0740741	0.0591133
0.100873	0.0182927	0.197674	0.025
0.049896	0.0601942	0.0465116	0.0740741
0.499539	0.0161943	0.0606061	0.060241
0.091195	0.0717489	0.12	0.0479452
0.0867802	0.0512821	0.0555556	0.0544218
0.010101	0.0344828	0.0790244	0.09375
0.0571715	0.026178	0.0851506	0.0813953
0.0289017	0.05	0.116211	0.0694444
0.0940106	0.0290698	0.0914106	0.0960512
0.340206	0.0980392	0.0124069	0.0365059
0.129496	0.170732	0.0384615	0.0187668
0.308763	0.126437	0.0241546	0.0152941
0.485294	0.0762712	0.0897833	0.0157593
0.0983607	0.117647	0.140187	0.194785
0.108571	0.070306	0.336842	0.0296875
0.139881	0.0722674	0.208122	0.0674157
0.460967	0.0310835	0.30638	0.160714
0.409594	0.479789	0.415323	0.0816327
0.434615	0.0861456	0.142857	0.0571429
0.374502	0.0859621	0.109181	0.150943
0.0655738	0.0135747	0.495726	0.246753
0.0571429	0.0323529	0.0976645	0.0684932
0.038835	0.0233645	0.366242	0.0606061
0.0506329	0.0724316	0.375427	0.104478
0.045045	0.036036	0.438538	0.242424
0.0694444	0.282051	0.418685	0.0701754
0.0259067	0.215385	0.0638298	0.040404
0.0816327	0.285927	0.0118906	0.0555556
0.0521472	0.498195	0.0363071	0.0438596
0.0816327	0.0727273	0.020934	0.0724638
0.0895522	0.107143	0.0496454	0.0446429
0.0769231	0.113379	0.0879121	0.0909091
0.0446429	0.314935	0.0555556	0.12069
0.0330579	0.339506	0.0444444	0.0597015
0.0737705	0.384384	0.0588235	0.28125
0.15	0.382353	0.0540541	0.123288
0.0806452	0.0689655	0.0564972	0.0357143
0.0227273	0.0617284	0.0816327	0.152466
0.0677966	0.0571429	0.0851064	0.028125
0.0666667	0.0197628	0.164286	0.0645161
0.0100273	0.0192102	0.0656934	0.0540541
0.0125336	0.0524412	0.0609756	0.339806
0.153327	0.0153291	0.0181708	0.282443
0.0329025	0.0238267	0.0123203	0.0304878
0.023199	0.011065	0.0675676	0.0625
0.0275716	0.042328	0.119048	0.102041
0.0568783	0.0888889	0.0804598	0.0769231
0.333803	0.0892857	0.0777778	0.043956
0.0449438	0.037037	0.136364	0.0574713
0.0425532	0.0588235	0.0108611	0.130435
0.0421053	0.0540541	0.0476684	0.0666667
0.0380952	0.079646	0.0265849	0.037037
0.1	0.0357143	0.241379	0.0967742
0.0425532	0.0393701	0.0882353	0.119403
0.10989	0.0747126	0.011236	0.0824345
0.0684932	0.05	0.0384615	0.0109204
0.046729	0.0434783	0.0151679	0.176471
0.0789474	0.014975	0.0575448	0.057971
0.150442	0.0625	0.35221	0.0857143
0.0606061	0.0588235	0.0660248	0.0285714
0.045977	0.0853659	0.0806452	0.0482759
0.0666667	0.0413793	0.0909091	0.0431034
0.0961538	0.104046	0.269231	0.195402
0.144928	0.0693069	0.0909091	0.0526316
0.115942	0.0526316	0.0350877	0.0666667
0.108108	0.0625	0.0666667	0.0615385
0.0533333	0.04	0.106383	0.116279
0.141026	0.0547945	0.0520833	0.0869565
0.08	0.0124224	0.0555556	0.104478
0.108911	0.0571429	0.0930233	0.105263
0.119002	0.108108	0.0481928	0.0555556
0.0141414	0.112069	0.0952381	0.107143
0.0714286	0.0909091	0.0408163	0.166667
0.149425	0.0416667	0.265306	0.0754717
0.0330579	0.108333	0.184211	0.0862069
0.454545	0.0220339	0.070922	0.0512821
0.272152	0.0180476	0.0512821	0.0223881
0.0197628	0.182684	0.0470588	0.173913
0.0505051	0.065762	0.0444444	0.0714286
0.1	0.0215285	0.0786517	0.342857
0.0819672	0.0133883	0.22619	0.015
0.202899	0.0361328	0.0967742	0.0165289
0.117647	0.0108911	0.0645161	0.04
0.105263	0.0646341	0.0490196	0.0289855
0.0930233	0.367056	0.102564	0.044586
0.043956	0.0736041	0.138889	0.0493827
0.037037	0.0108992	0.020202	0.0421687
0.0381679	0.056338	0.0547945	0.0656934
0.0458716	0.056338	0.169014	0.0444444
0.0380952	0.0724638	0.119048	0.0681818
0.0582524	0.0677966	0.0571429	0.0198675
0.0657895	0.0983607	0.0833333	0.103448
0.123077	0.12766	0.0740741	0.076087
0.0449438	0.112069	0.102941	0.0704225
0.129032	0.0603448	0.0526316	0.0350877
0.393939	0.0653595	0.0545455	0.0246305
0.0437956	0.038961	0.163636	0.0653266
0.0625	0.102941	0.0479452	0.0351438
0.0782123	0.0820896	0.0352941	0.0409556
0.0697674	0.0872483	0.0480769	0.0313589
0.0616438	0.112583	0.12069	0.0315789
0.229885	0.062069	0.0833333	0.0299401
0.166667	0.190476	0.0779221	0.0359281
0.101981	0.12766	0.0888889	0.0718563
0.101449	0.133333	0.0353982	0.0843373
0.0634921	0.0862069	0.0373134	0.0365854
0.0647482	0.0263158	0.0597015	0.0875
0.0816327	0.0304569	0.282828	0.12
0.0721649	0.0174419	0.119205	0.171429
0.0641026	0.0633803	0.0909091	0.0759494
0.084507	0.181159	0.0888889	0.030303
0.0864198	0.036036	0.253425	0.0597015
0.1875	0.0655738	0.0139721	0.0634921
0.0465116	0.0572034	0.020284	0.025641
0.0930233	0.126437	0.0204082	0.0909091
0.0348837	0.166667	0.0306748	0.1
0.0214592	0.0641026	0.0246914	0.060241
0.0740741	0.132353	0.0162933	0.0892857
0.089172	0.060241	0.0144628	0.0346821
0.0512821	0.0454545	0.0784314	0.143678
0.0588235	0.0381679	0.0754717	0.0549451
0.0784314	0.129771	0.104167	0.034188
0.0714286	0.0588235	0.0465116	0.0909091
0.452632	0.0359712	0.0752688	0.0191939
0.125	0.0304878	0.0675676	0.038961
0.114286	0.0546875	0.0381679	0.0215054
0.08	0.0821918	0.0324675	0.0183486
0.0666667	0.162393	0.04	0.0378378
0.0617284	0.037594	0.0666667	0.0386905
0.0533333	0.167702	0.487179	0.0568182
0.114286	0.0512821	0.106796	0.0333333
0.15625	0.275797	0.266667	0.0324675
0.153846	0.0132075	0.0406977	0.0779221
0.0449827	0.0114504	0.0886076	0.0961538
0.0271084	0.0292969	0.0432692	0.216561
0.105263	0.0139165	0.116279	0.0372671
0.131868	0.0198413	0.0617284	0.17284
0.045977	0.0222222	0.157895	0.0444444
0.108108	0.0141129	0.113924	0.173653
0.430556	0.0124224	0.155556	0.321637
0.010453	0.159091	0.0392157	0.107143
0.0615385	0.0714286	0.0490196	0.0595238
0.078125	0.056338	0.0729167	0.0909091
0.0221239	0.0704225	0.0625	0.157895
0.0704225	0.0280899	0.0666667	0.116883
0.05	0.043956	0.0921053	0.136691
0.0376344	0.0235294	0.119048	0.0571429
0.0506329	0.0251256	0.078125	0.0359712
0.12	0.0384615	0.0171233	0.112782
0.142857	0.0165017	0.0187266	0.141892
0.057971	0.432099	0.0231023	0.0328638
0.0694444	0.152941	0.0204918	0.0746269
0.0952381	0.0465116	0.0306748	0.102564
0.0416667	0.371429	0.010989	0.0731707
0.0654206	0.0276243	0.0714286	0.0851064
0.04	0.0462428	0.170213	0.0444444
0.0251046	0.026178	0.0769231	0.0272374
0.040724	0.109091	0.045977	0.0684932
0.0228311	0.125	0.0902778	0.0454545
0.0273973	0.0363636	0.037037	0.0458716
0.0362694	0.040404	0.128834	0.115044
0.0327869	0.037594	0.0316456	0.0634921
0.0441989	0.0859375	0.0530973	0.0145985
0.186441	0.042735	0.0466667	0.0227273
0.0888889	0.0336134	0.0748299	0.0462963
0.0285714	0.042735	0.0217391	0.109589
0.08	0.101695	0.0421053	0.0454545
0.117647	0.114754	0.316832	0.0980392
0.154762	0.0347826	0.0555556	0.0708661
0.141026	0.0347826	0.242424	0.0573248
0.0526316	0.0862069	0.0645161	0.049505
0.0609756	0.0909091	0.106022	0.0808081
0.0864198	0.0588235	0.236842	0.0366972
0.0987654	0.0505051	0.163265	0.0444444
0.0363636	0.015625	0.0454545	0.0310881
0.0327869	0.0294659	0.122137	0.0625
0.0943396	0.0132325	0.0923077	0.44697
0.0454545	0.0731707	0.109375	0.0328947
0.042735	0.0693069	0.0336134	0.111111
0.0630631	0.111111	0.0331126	0.0634921
0.0354331	0.0594059	0.0357143	0.206349
0.02	0.0506329	0.079602	0.105263
0.0833333	0.0674157	0.0174825	0.0410557
0.0645161	0.289157	0.05	0.0747126
0.0449438	0.0540541	0.111111	0.0355097
0.176471	0.117647	0.130435	0.0386555
0.136364	0.103101	0.12	0.261538
0.0330579	0.0145833	0.09375	0.126984
0.0462963	0.0625	0.0677966	0.0641026
0.0458716	0.097561	0.0943396	0.09375
0.0707071	0.174603	0.207547	0.0608108
0.187817	0.117647	0.0537634	0.0704225
0.0307692	0.0645161	0.163043	0.0568182
0.0574713	0.0331126	0.247423	0.0444444
0.0943396	0.0434783	0.111111	0.04
0.12963	0.0421687	0.0531915	0.0860927
0.0340909	0.0520833	0.0769231	0.0454545
0.0223881	0.0533333	0.0481928	0.0923077
0.0199005	0.037594	0.040404	0.035461
0.0149254	0.0357143	0.038835	0.0576923
0.0249221	0.0666667	0.102041	0.113636
0.023569	0.0136986	0.0218579	0.109091
0.047619	0.0446429	0.0625	0.0108192
0.109756	0.0182482	0.0677966	0.0943396
0.0240385	0.0213904	0.0177994	0.0740741
0.0432692	0.128205	0.123077	0.0506329
0.0466102	0.113402	0.148649	0.0943396
0.0991736	0.186441	0.043956	0.0555556
0.0368852	0.0847458	0.0833333	0.0827586
0.138528	0.0416667	0.0689655	0.0652174
0.0330579	0.0851064	0.410714	0.0384615
0.113445	0.0595238	0.12069	0.0508475
0.0235294	0.123596	0.121212	0.111111
0.141762	0.128205	0.15	0.0364964
0.193676	0.140625	0.08	0.0331126
0.397638	0.225806	0.138889	0.0994475
0.0996016	0.0285714	0.0204082	0.130435
0.0772358	0.168919	0.0385965	0.0526316
0.106061	0.144231	0.0375427	0.0357143
0.15	0.0412371	0.034965	0.0657895
0.0502283	0.159091	0.0551181	0.0449438
0.146018	0.0606061	0.0642857	0.0319767
0.191406	0.05	0.0367647	0.0630631
0.0387324	0.078125	0.0625	0.0603448
0.0357143	0.102564	0.111111	0.0290698
0.0305677	0.358974	0.176471	0.1
0.132075	0.0338983	0.162791	0.0493827
0.0641026	0.036036	0.0481928	0.0493827
0.0930233	0.111111	0.0470588	0.147059
0.22449	0.0152672	0.0725806	0.0851064
0.0384615	0.0507692	0.034188	0.142857
0.0597015	0.166667	0.039801	0.0101597
0.0609756	0.192982	0.0456853	0.191489
0.0634921	0.0724638	0.0642202	0.0140281
0.0146386	0.057971	0.0461538	0.0363636
0.049948	0.0724638	0.123288	0.034965
0.0549451	0.121951	0.0625	0.0425532
0.0823529	0.145833	0.178571	0.0361446
0.138462	0.0892857	0.102041	0.060241
0.0714286	0.0769231	0.0342466	0.0421687
0.125	0.0416667	0.0795455	0.0424242
0.133333	0.166667	0.0481928	0.0487805
0.0547945	0.078125	0.0441176	0.0411765
0.0789474	0.117647	0.0425532	0.0545455
0.0292398	0.181818	0.0381356	0.0365854
0.0350877	0.0190476	0.130769	0.0368098
0.0188679	0.0253968	0.0177305	0.0368098
0.047619	0.0609756	0.047191	0.0434783
0.0408163	0.0632911	0.145363	0.043956
0.0422535	0.0298507	0.0409207	0.0384615
0.0451613	0.0240385	0.0297297	0.0806452
0.0384615	0.038835	0.0497238	0.216667
0.117647	0.0488599	0.0326087	0.192982
0.0714286	0.0342466	0.0491803	0.172414
0.0559441	0.0410959	0.0338164	0.0571429
0.0625	0.0375	0.0251256	0.0519481
0.0943396	0.0330579	0.0964467	0.0886076
0.142857	0.0606061	0.219388	0.0933333
0.234568	0.0185185	0.105528	0.0449438
0.212329	0.107692	0.0353535	0.1
0.337931	0.0416667	0.0617284	0.0392157
0.317568	0.0612245	0.0617284	0.0645161
0.0552147	0.182692	0.103896	0.0666667
0.0701754	0.0689655	0.0540541	0.0408163
0.0403226	0.0862069	0.0652174	0.0531915
0.485207	0.0434783	0.0647482	0.0724638
0.0784314	0.0902778	0.09375	0.0666667
0.179104	0.0470588	0.0555556	0.0519481
0.0535714	0.0568182	0.043956	0.307692
0.034188	0.0342857	0.0645161	0.125
0.0366972	0.07	0.08	0.139241
0.161765	0.0261628	0.0925926	0.0452675
0.114754	0.0791139	0.0784314	0.302905
0.0483871	0.020339	0.0274914	0.0264317
0.0555556	0.0237288	0.0440529	0.0420561
0.0925926	0.0466667	0.0645161	0.09375
0.0540541	0.101695	0.0941176	0.0223214
0.123077	0.0628571	0.137097	0.0526316
0.112903	0.0647059	0.0545455	0.0758123
0.0597015	0.241379	0.12963	0.086758
0.0180505	0.114286	0.195652	0.0574163
0.04	0.0344828	0.111111	0.0727273
0.0888889	0.0736842	0.242857	0.0704225
0.0753012	0.0869565	0.0492958	0.0649351
0.124031	0.048	0.0470588	0.0754717
0.0384331	0.092437	0.0839695	0.133333
0.0629371	0.0784314	0.0458015	0.0923077
0.0857143	0.0597015	0.0854701	0.107692
0.106061	0.116279	0.0987654	0.0634921
0.139241	0.0740741	0.325	0.0571429
0.117647	0.05	0.0377358	0.0533333
0.0118577	0.0704225	0.0505051	0.0322581
0.0106545	0.062069	0.0754717	0.333333
0.0481928	0.0344828	0.0857143	0.176871
0.0287356	0.125	0.0833333	0.0299401
0.0582524	0.0869565	0.0597015	0.0802469
0.040404	0.113821	0.0458716	0.0816327
0.049505	0.0581395	0.159091	0.133333
0.0588235	0.130435	0.047619	0.0447761
0.0285714	0.119048	0.0244565	0.0310559
0.0106464	0.133333	0.0540541	0.0121816
0.0974026	0.0520833	0.0208877	0.0421179
0.125	0.0747664	0.0243902	0.123623
0.0394089	0.0776699	0.0140562	0.0223325
0.103448	0.132867	0.0130719	0.0403423
0.0434783	0.316547	0.0118577	0.166028
0.0337838	0.035	0.0590631	0.0245098
0.0428571	0.0230415	0.0258964	0.481111
0.0847458	0.019774	0.0178926	0.405325
0.0701754	0.0143149	0.012605	0.0170098
0.144737	0.0641026	0.0803324	0.0387737
0.0379747	0.108108	0.0828221	0.0288372
0.057971	0.0163934	0.0735294	0.017094
0.0533333	0.0227618	0.0377358	0.0518445
0.0512821	0.0432099	0.109589	0.0160714
0.0377358	0.027027	0.015625	0.0125
0.0547945	0.0833333	0.055814	0.040887
0.146667	0.0404494	0.0861244	0.151261
0.0655738	0.0425963	0.0480769	0.0714286
0.0655738	0.0235043	0.0717703	0.0560942
0.0909091	0.0576923	0.204188	0.0232052
0.172414	0.0277186	0.037234	0.0281889
0.190476	0.0133038	0.0320856	0.159348
0.0526316	0.145401	0.351648	0.125087
0.027027	0.0177515	0.207729	0.0727273
0.0292398	0.106583	0.255924	0.0547945
0.0460526	0.0166205	0.44335	0.0945946
0.0805369	0.0851064	0.0637255	0.0614035
0.0324675	0.0652174	0.0243902	0.0408163
0.0983607	0.0769231	0.196172	0.119048
0.166667	0.0517241	0.028436	0.0784314
0.0288889	0.0677966	0.106383	0.0701754
0.0255102	0.147541	0.125828	0.119048
0.0900474	0.133333	0.166667	0.102941
0.0491803	0.0406977	0.209302	0.047619
0.0387597	0.0315789	0.0359712	0.0666667
0.0724638	0.0456853	0.0352113	0.108696
0.144444	0.0904523	0.111842	0.0206186
0.0327103	0.0765306	0.175141	0.026087
0.056338	0.228426	0.0309278	0.0177936
0.136986	0.258883	0.0362903	0.0178571
0.15493	0.1875	0.0207469	0.0231023
0.0789474	0.241379	0.111111	0.0237288
0.0961538	0.0625	0.0568182	0.0332542
0.02	0.0285714	0.0434783	0.0983607
0.162791	0.232323	0.113208	0.173077
0.0584416	0.115646	0.0606061	0.0483871
0.0446429	0.166667	0.0521739	0.0887097
0.0386473	0.261905	0.0769231	0.0495868
0.0328947	0.0451128	0.0632911	0.0909091
0.0875	0.145695	0.118644	0.0540541
0.213333	0.142012	0.13253	0.0547945
0.0714286	0.0707071	0.0555556	0.109756
0.0130039	0.0564103	0.0318471	0.0784314
0.117647	0.231788	0.109333	0.0851064
0.338462	0.0368098	0.0634921	0.09375
0.0833333	0.0490798	0.0697674	0.0985915
0.0202578	0.0930233	0.0564516	0.0481928
0.0336134	0.0769231	0.140496	0.0547945
0.0338983	0.111111	0.044335	0.142857
0.219178	0.0519481	0.111111	0.0552147
0.166667	0.162791	0.1	0.0509554
0.0431034	0.1	0.0727273	0.188235
0.0534351	0.0472441	0.164179	0.0315789
0.0458015	0.127907	0.0543478	0.0512821
0.0820896	0.105263	0.0357143	0.0481928
0.0592593	0.101124	0.056338	0.0533333
0.0378788	0.076087	0.0481928	0.0625
0.0461538	0.058309	0.0234742	0.05625
0.0601504	0.104167	0.0740741	0.106557
0.0465116	0.130435	0.0675676	0.133333
0.0546875	0.0506329	0.0490196	0.165289
0.047619	0.0833333	0.0645161	0.183333
0.0431034	0.0631579	0.107143	0.0650407
0.117647	0.130841	0.0892857	0.080292
0.238806	0.016317	0.0514706	0.18705
0.0857143	0.0350877	0.0967742	0.0295858
0.121622	0.0353982	0.192308	0.160714
0.0759494	0.0987654	0.211538	0.0595238
0.102564	0.0769231	0.0769231	0.118421
0.102564	0.0509554	0.057971	0.384106
0.134021	0.0307692	0.043956	0.0516129
0.150538	0.0637255	0.0609756	0.0306748
0.147368	0.0382979	0.0377358	0.0446927
0.0487805	0.0276243	0.478632	0.0723982
0.0853659	0.0225225	0.056338	0.0315315
0.0645161	0.134328	0.215686	0.125
0.0510949	0.0806452	0.101695	0.0506329
0.034188	0.0519481	0.0833333	0.0506329
0.0535714	0.142857	0.101449	0.0283019
0.0634921	0.149254	0.08	0.0237154
0.130435	0.137255	0.0816327	0.060241
0.0961538	0.0666667	0.2	0.0379747
0.0701754	0.137931	0.0727273	0.0511628
0.0373832	0.0588235	0.0420168	0.0945946
0.344262	0.0655738	0.078125	0.0566038
0.141176	0.0327869	0.0634921	0.177778
0.14433	0.0769231	0.0403226	0.130435
0.0851064	0.0597015	0.0487805	0.0430108
0.0257511	0.0714286	0.0284091	0.0568182
0.331897	0.0785714	0.0191388	0.0684932
0.0230415	0.0724638	0.0472441	0.057971
0.0648148	0.115512	0.0821114	0.0357143
0.131579	0.104167	0.121951	0.0360825
0.0815451	0.0598291	0.0357143	0.026738
0.129278	0.0421941	0.0577778	0.0952381
0.059761	0.0285714	0.028169	0.153846
0.0843882	0.077193	0.104167	0.0530973
0.0212766	0.0666667	0.0851064	0.0159744
0.142857	0.137993	0.0833333	0.128205
0.0485437	0.123077	0.0931759	0.0571429
0.08	0.21	0.0895522	0.0684932
0.0380952	0.0168067	0.160813	0.036036
0.0595238	0.0174419	0.142857	0.125
0.0632911	0.028169	0.144737	0.0618557
0.057971	0.037037	0.0618557	0.0515464
0.0526316	0.043956	0.164948	0.0357143
0.0697674	0.0952381	0.0943396	0.0650407
0.109091	0.0487805	0.057971	0.0625
0.0431655	0.119048	0.0886076	0.0550459
0.0685714	0.0666667	0.0155172	0.0238908
0.44375	0.0174639	0.012474	0.0727273
0.176101	0.0206612	0.0119658	0.0526316
0.0487805	0.205556	0.048913	0.056338
0.0828402	0.0733945	0.0785714	0.0735294
0.139394	0.0757576	0.0769231	0.117021
0.201754	0.216216	0.0740741	0.0231788
0.0733945	0.0261194	0.0689655	0.0382514
0.0652174	0.0188679	0.125	0.025641
0.0117302	0.0416667	0.0123023	0.0171306
0.0547945	0.0933333	0.0175131	0.103448
0.127886	0.0620155	0.0625	0.0683761
0.048474	0.0486111	0.0120937	0.305785
0.0408526	0.0410959	0.0252525	0.264463
0.235067	0.116667	0.0909091	0.0384615
0.0260223	0.0347222	0.0657895	0.0610687
0.464646	0.0517241	0.0359712	0.0952381
0.458027	0.048951	0.0479452	0.0403226
0.05689	0.0555556	0.134146	0.256881
0.0155844	0.0373832	0.0551724	0.102564
0.0771208	0.0638298	0.037037	0.0597015
0.0455137	0.0967742	0.0306748	0.0666667
0.037037	0.0299401	0.0555556	0.0847458
0.0190476	0.0299401	0.0366972	0.08
0.0543478	0.0649351	0.0704225	0.126984
0.0194731	0.125	0.108696	0.0701754
0.0175115	0.01	0.0652174	0.0295858
0.0608856	0.0740741	0.0642857	0.169811
0.0143113	0.0519481	0.0757576	0.0631579
0.183137	0.08	0.0106101	0.0147059
0.0791557	0.16	0.0869565	0.0884354
0.0566524	0.194805	0.0892857	0.025974
0.0109689	0.0973451	0.169231	0.0895522
0.0234869	0.0299401	0.0470588	0.0115721
0.0126126	0.0366972	0.0449438	0.169811
0.0299824	0.0382166	0.165049	0.145161
0.194251	0.039604	0.0392157	0.138462
0.139983	0.0438596	0.0551181	0.0470588
0.0714286	0.262295	0.0888889	0.0705882
0.0366972	0.131148	0.0597015	0.0636364
0.0353982	0.0198864	0.0359712	0.233333
0.0462963	0.019337	0.0757576	0.0352113
0.0480769	0.019802	0.0534351	0.036036
0.0333333	0.0320285	0.0353982	0.0714286
0.0754717	0.0160428	0.045977	0.119565
0.0534351	0.0449735	0.0506329	0.0434783
0.0224215	0.111765	0.0485437	0.0375
0.0930233	0.037594	0.0465116	0.162791
0.0701754	0.0625	0.25	0.078125
0.133333	0.0606061	0.0704225	0.0606061
0.113636	0.0338983	0.057971	0.0595238
0.0574713	0.144231	0.0168919	0.108696
0.14	0.0102639	0.0169972	0.0786517
0.160714	0.0460526	0.0240964	0.0454545
0.115385	0.0336134	0.021164	0.0943396
0.107527	0.0413223	0.0240385	0.0425532
0.0421053	0.0434783	0.0784314	0.0314465
0.125	0.113636	0.0769231	0.0724638
0.0752688	0.125	0.0784314	0.0754717
0.0784314	0.18	0.0797546	0.0344828
0.0701754	0.109091	0.0816327	0.0967742
0.0727273	0.0714286	0.0393701	0.0273973
0.0675676	0.0571429	0.186667	0.0547945
0.0481928	0.0338983	0.0740741	0.0462963
0.0609756	0.011356	0.034188	0.0569106
0.0297767	0.033195	0.0555556	0.0306748
0.0255474	0.0532787	0.0689655	0.365854
0.0598802	0.0445344	0.0909091	0.0714286
0.0501475	0.0318302	0.0526316	0.0793651
0.0166667	0.0136986	0.03125	0.0377358
0.0421348	0.116667	0.0412371	0.0207254
0.0219561	0.0845771	0.103448	0.0219512
0.0689655	0.0506329	0.0892857	0.0111492
0.111111	0.0588235	0.0645161	0.397802
0.129032	0.0695187	0.0226244	0.0490196
0.0487805	0.1	0.0636364	0.0645161
0.0139535	0.0588235	0.0612245	0.238095
0.0512821	0.0425532	0.0423729	0.0336134
0.0487805	0.164706	0.0533981	0.171429
0.0964912	0.08	0.0291262	0.125
0.0659341	0.22449	0.0353535	0.0967742
0.0485437	0.0327696	0.0308642	0.0731707
0.156863	0.097561	0.110429	0.0930233
0.0909091	0.0727273	0.195402	0.185654
0.0689655	0.0412371	0.0192308	0.0416667
0.0684932	0.043956	0.0106572	0.0183824
0.049505	0.0380952	0.185185	0.048
0.0493827	0.0470588	0.231884	0.047619
0.0987654	0.0135364	0.0458716	0.0409836
0.0813008	0.0495208	0.043956	0.155556
0.0583333	0.0392157	0.0704225	0.0378788
0.184783	0.0757576	0.0512821	0.0729927
0.105263	0.0410959	0.0784314	0.0206897
0.0444444	0.0110345	0.0119863	0.136364
0.0324675	0.0150754	0.0758377	0.156716
0.0496454	0.0231959	0.0925926	0.0714286
0.0392157	0.026506	0.131579	0.0714286
0.0819672	0.0452489	0.0533333	0.217949
0.0307414	0.0365297	0.0262009	0.103448
0.0124555	0.0479452	0.0281124	0.103448
0.0139373	0.0321839	0.0241935	0.0306748
0.0105263	0.0404762	0.0526316	0.0289855
0.0186916	0.0332542	0.0241935	0.206897
0.0479233	0.0238095	0.0452675	0.0203562
0.0355987	0.0190931	0.0204082	0.121212
0.0289157	0.0263158	0.25	0.132353
0.0135747	0.0387409	0.0784314	0.0219298
0.0379147	0.0144231	0.114754	0.168
0.0289855	0.0714286	0.15942	0.0357143
0.0535714	0.0547945	0.157143	0.0701754
0.0357143	0.232143	0.101449	0.097561
0.0289017	0.301587	0.202703	0.103093
0.106383	0.265625	0.315068	0.0347826
0.0506329	0.0727273	0.256757	0.115044
0.0545455	0.125	0.0983607	0.075
0.047619	0.103448	0.0923077	0.0740741
0.0449438	0.0597015	0.0380952	0.0344828
0.08	0.0549451	0.0961538	0.0444444
0.107692	0.0438596	0.0560748	0.0297619
0.0108359	0.0465116	0.0642202	0.04
0.0178042	0.034188	0.0338983	0.0520833
0.0398773	0.0614035	0.0366972	0.012959
0.110672	0.0523256	0.0458015	0.034965
0.191837	0.0727273	0.0740741	0.286822
0.024	0.115385	0.125	0.0373134
0.0228137	0.0851064	0.0816327	0.267717
0.232365	0.0116732	0.0540541	0.0629921
0.0252101	0.0545455	0.113636	0.0859375
0.193416	0.0184502	0.155556	0.0923077
0.097166	0.0502793	0.0447761	0.0892857
0.045614	0.0599078	0.0242718	0.1
0.178694	0.0481928	0.036036	0.037037
0.0262295	0.0506329	0.0363636	0.0566038
0.0174216	0.0625	0.0681818	0.15625
0.120567	0.044586	0.0609756	0.0921053
0.057971	0.103175	0.0561798	0.131579
0.12	0.0629921	0.115702	0.0980392
0.264925	0.0882353	0.153061	0.043956
0.0609319	0.0803571	0.0412371	0.0649351
0.0431894	0.0512821	0.0606061	0.016
0.0245399	0.0163551	0.0310559	0.0124777
0.0306905	0.111111	0.0571429	0.0431655
0.0284974	0.393443	0.347826	0.0199275
0.0235602	0.178571	0.0533333	0.043956
0.0180587	0.333333	0.192982	0.218978
0.104418	0.0344828	0.0520833	0.145455
0.0410959	0.023622	0.076555	0.0833333
0.045098	0.0543933	0.321951	0.0791367
0.0169014	0.310924	0.0295858	0.137931
0.0233645	0.025974	0.0822785	0.219512
0.0428571	0.0575221	0.134969	0.0722892
0.0144578	0.140426	0.161677	0.043956
0.0412088	0.0334728	0.146617	0.023577
0.052356	0.144628	0.0219298	0.09375
0.105882	0.15544	0.114537	0.071875
0.0125858	0.130058	0.0972222	0.0700389
0.0810811	0.0640244	0.0697674	0.056338
0.0447761	0.0668693	0.0793651	0.0333333
0.128205	0.040404	0.0246914	0.0655738
0.0550459	0.0657895	0.0519481	0.0515464
0.123711	0.027668	0.0506329	0.111111
0.06	0.125	0.0330579	0.0425532
0.0819672	0.145161	0.0888889	0.0757576
0.0833333	0.0470588	0.105263	0.0530303
0.0701754	0.0206186	0.0833333	0.44898
0.129032	0.0115321	0.0823529	0.0235849
0.0357143	0.0806452	0.135593	0.0695187
0.0277778	0.0571429	0.0506329	0.314286
0.0606061	0.04375	0.1875	0.163265
0.0597015	0.0426829	0.0526316	0.305
0.208333	0.0718954	0.0886076	0.0449438
0.0645161	0.0543478	0.0142518	0.106061
0.0125	0.0677966	0.0133333	0.0547945
0.08	0.0774648	0.0754717	0.049505
0.0344828	0.21374	0.0657895	0.0519481
0.0645161	0.0522388	0.0645161	0.0736842
0.0833333	0.205882	0.0517241	0.0595238
0.075	0.143836	0.038961	0.134146
0.0519481	0.164286	0.0482759	0.0384615
0.0825688	0.0930233	0.026455	0.0684211
0.0254453	0.0609756	0.057971	0.0625
0.0284238	0.034188	0.057971	0.0615385
0.15	0.0347107	0.297872	0.0287356
0.0877193	0.111693	0.0444444	0.0286533
0.12	0.0426288	0.0330579	0.14
0.0625	0.0481283	0.0506329	0.0677966
0.137255	0.223938	0.0517241	0.165964
0.0392157	0.0573614	0.0701754	0.038835
0.0183486	0.497504	0.0431034	0.0384615
0.0533333	0.0539374	0.401786	0.125828
0.0339623	0.0304017	0.166667	0.255924
0.0192308	0.113208	0.13913	0.11157
0.113636	0.0570222	0.0530973	0.0869565
0.119048	0.0280475	0.122302	0.123077
0.136364	0.0367171	0.222222	0.0681818
0.333333	0.0939891	0.0490196	0.223022
0.0438596	0.0252738	0.0909091	0.029304
0.151515	0.0278261	0.0220441	0.0471698
0.0849057	0.0161565	0.0215517	0.0652174
0.259615	0.014295	0.064133	0.04
0.192308	0.0310131	0.08867	0.374101
0.0526316	0.114958	0.0427136	0.0479042
0.0757576	0.154114	0.0382653	0.106796
0.075188	0.11893	0.22029	0.0761905
0.0518519	0.0939643	0.0388889	0.0454545
0.120968	0.032097	0.462871	0.133333
0.0754717	0.0140845	0.0628183	0.0465116
0.303922	0.0410959	0.0224138	0.0331126
0.0615385	0.24729	0.101868	0.0466667
0.0521739	0.203378	0.0876289	0.0898876
0.060241	0.0242261	0.0434028	0.0353982
0.0555556	0.0112108	0.0273973	0.117647
0.09375	0.0675676	0.0747029	0.0561798
0.0352941	0.1	0.015748	0.0638298
0.188679	0.1	0.0466667	0.027933
0.134615	0.0703125	0.024911	0.0641026
0.0784314	0.113208	0.0135135	0.102881
0.0816327	0.0218659	0.0179372	0.0458333
0.0677966	0.05	0.0293785	0.0397727
0.0615385	0.0641026	0.100907	0.116667
0.139535	0.0533333	0.0130435	0.163265
0.0373134	0.0255102	0.177187	0.0612245
0.0657895	0.0784314	0.125272	0.27451
0.0776699	0.0416667	0.0128342	0.197183
0.049505	0.0495868	0.093617	0.0789474
0.111111	0.0652174	0.0111857	0.253521
0.0574713	0.105769	0.0233593	0.166667
0.0430108	0.176471	0.0142544	0.0555556
0.118421	0.0179856	0.0368421	0.0519481
0.029703	0.0944206	0.233998	0.36
0.0371901	0.0515021	0.23029	0.197368
0.0666667	0.0485075	0.0216495	0.0174927
0.0121076	0.0570342	0.0112936	0.0363636
0.0299401	0.0230126	0.0128755	0.0588235
0.0784314	0.0766284	0.0512821	0.0895522
0.191176	0.227273	0.0779221	0.0833333
0.057971	0.0505051	0.0793651	0.0660377
0.232877	0.0449438	0.14433	0.155556
0.0972222	0.0215827	0.0290698	0.0213675
0.0471698	0.0551724	0.0588235	0.0591398
0.0297619	0.0487805	0.035	0.0342857
0.0649351	0.0294118	0.0239234	0.0520833
0.0714286	0.0694444	0.0139373	0.161616
0.0847458	0.0629921	0.405405	0.418605
0.101695	0.034188	0.084507	0.114504
0.142857	0.0131579	0.27907	0.0491803
0.139241	0.0278422	0.108696	0.048583
0.0547945	0.0714286	0.0408497	0.0288066
0.0714286	0.0824742	0.0615385	0.0505415
0.1	0.049505	0.0416667	0.276316
0.0347826	0.0606061	0.0495868	0.0449438
0.0909091	0.0533333	0.0842105	0.103448
0.0983607	0.111111	0.0786517	0.0561798
0.0769231	0.0645161	0.0324324	0.018797
0.123288	0.13913	0.0409836	0.011257
0.0714286	0.0683761	0.0423729	0.0175439
0.0338983	0.0650407	0.377358	0.0701754
0.0273224	0.163934	0.188679	0.0470588
0.0353982	0.170213	0.153846	0.0319149
0.0847458	0.2	0.204082	0.0367647
0.0689655	0.0724638	0.0816327	0.0892857
0.0655738	0.1	0.0625	0.0434783
0.0147783	0.128205	0.0342679	0.0769231
0.0144928	0.138889	0.0766284	0.0526316
0.075	0.0373832	0.027027	0.102041
0.0722892	0.03125	0.0605187	0.259259
0.102941	0.0625	0.0652819	0.056338
0.0833333	0.0567376	0.0212766	0.0784314
0.196078	0.0425532	0.0571429	0.039039
0.0419162	0.0483871	0.0336134	0.111111
0.1	0.14	0.19685	0.159574
0.097561	0.0612245	0.0630631	0.152174
0.0342857	0.0412371	0.0576923	0.103448
0.0294118	0.0752688	0.131579	0.118644
0.104046	0.0421053	0.0634921	0.0694444
0.0666667	0.035461	0.0326409	0.0958904
0.0677966	0.24	0.168067	0.0444444
0.0480769	0.0314465	0.0449438	0.0886076
0.0416667	0.113208	0.0888889	0.361446
0.0519481	0.0423729	0.039604	0.0823529
0.0438596	0.0657895	0.241379	0.119048
0.0193603	0.0526316	0.07	0.195652
0.0110063	0.196429	0.0545455	0.097561
0.0124849	0.0740741	0.0676692	0.15625
0.157895	0.0555556	0.106195	0.125
0.0649351	0.0927835	0.0504202	0.0276243
0.146667	0.138889	0.0555556	0.035503
0.0434783	0.0789474	0.0384615	0.0547945
0.107527	0.08	0.017199	0.0430108
0.138889	0.227848	0.0328185	0.0105042
0.101266	0.379747	0.078125	0.0180893
0.0795455	0.0833333	0.036036	0.0184071
0.127273	0.0824742	0.056338	0.010101
0.0315789	0.0825688	0.0792079	0.0943396
0.0892857	0.0583333	0.0655738	0.25
0.138462	0.057377	0.0724638	0.128205
0.259912	0.0597015	0.0606061	0.141026
0.069869	0.161765	0.0597015	0.183333
0.0262172	0.0661765	0.133333	0.2
0.0869565	0.0735294	0.151786	0.0666667
0.115789	0.0490196	0.135922	0.408602
0.0833333	0.0362319	0.135135	0.120879
0.0495868	0.0873016	0.0833333	0.114943
0.0480769	0.117647	0.109375	0.0509554
0.0588235	0.020979	0.130435	0.11828
0.0957447	0.0909091	0.0550459	0.0895522
0.0416667	0.0463576	0.0519481	0.0714286
0.0515464	0.0769231	0.0689655	0.0701754
0.17094	0.0347826	0.0197628	0.0357143
0.12931	0.0357143	0.0253807	0.111111
0.0740741	0.0327869	0.0412371	0.0744681
0.0759494	0.047619	0.0357143	0.0505051
0.178295	0.103448	0.0442478	0.0550459
0.0390625	0.0357143	0.0451128	0.0757576
0.0977444	0.0642202	0.0373134	0.0704225
0.165468	0.078125	0.0666667	0.0634921
0.164286	0.0982143	0.1	0.0746269
0.0942029	0.0373832	0.0983607	0.1
0.037037	0.0408163	0.0967742	0.190476
0.0424242	0.057971	0.333333	0.0909091
0.176991	0.116667	0.0267857	0.186667
0.14	0.0819672	0.0565217	0.15
0.0714286	0.0634921	0.0482456	0.0941558
0.038835	0.11236	0.0689655	0.109589
0.0512821	0.0983607	0.0495868	0.0457746
0.0588235	0.0124555	0.04375	0.101215
0.195402	0.0704225	0.0864198	0.178138
0.0697674	0.0575916	0.0576923	0.259109
0.105263	0.0784314	0.0615385	0.101626
0.0821918	0.135417	0.114286	0.0628415
0.161017	0.0727273	0.0588235	0.0385675
0.0336134	0.056338	0.0851064	0.0408719
0.0892857	0.0330579	0.0537634	0.112022
0.078125	0.0206897	0.0689655	0.0246575
0.0384615	0.123377	0.0880503	0.0651558
0.194444	0.0454545	0.118182	0.0351438
0.0230415	0.177778	0.110092	0.0296296
0.0819672	0.305556	0.0366972	0.111111
0.243902	0.126761	0.045045	0.085034
0.0833333	0.0571429	0.29	0.0238095
0.105263	0.0987654	0.308511	0.111111
0.103448	0.0694444	0.0631579	0.0332226
0.133333	0.0693069	0.0495868	0.0492611
0.0634921	0.0793651	0.284553	0.046332
0.19403	0.047619	0.0629921	0.0852713
0.206897	0.0412371	0.0634921	0.0428016
0.169811	0.0740741	0.0326797	0.0412371
0.104167	0.0747664	0.10274	0.114583
0.106383	0.0167224	0.0408163	0.184615
0.0740741	0.113208	0.111111	0.0496454
0.133333	0.056338	0.291045	0.0434783
0.0504202	0.0540541	0.0437956	0.0362319
0.0689655	0.0961538	0.0326797	0.0416667
0.108696	0.0480769	0.0424242	0.0555556
0.0684932	0.0217391	0.0815217	0.0386473
0.145833	0.0298507	0.0430108	0.0526316
0.136364	0.0284091	0.0280374	0.0316456
0.037037	0.0194175	0.110092	0.075
0.040404	0.0428571	0.0446429	0.319853
0.0506329	0.0636364	0.0493274	0.0588235
0.0184049	0.0566038	0.0546218	0.0277778
0.024024	0.0526316	0.0430622	0.248466
0.010989	0.103448	0.034632	0.232558
0.0142157	0.103448	0.0305677	0.0674157
0.0650407	0.057971	0.0224215	0.0540541
0.348315	0.0112923	0.101523	0.0231959
0.0561798	0.0549451	0.135678	0.0360111
0.0555556	0.21	0.0229885	0.0323625
0.336364	0.039604	0.0888889	0.160428
0.0540541	0.0588235	0.0444444	0.0642202
0.0442478	0.0320513	0.109091	0.0338983
0.097561	0.0167598	0.0408163	0.107143
0.0966184	0.0354223	0.0585586	0.0740741
0.0684932	0.06875	0.0531915	0.0306748
0.0107656	0.0772727	0.0232558	0.109589
0.0354523	0.0409836	0.0487805	0.138889
0.0146699	0.0909091	0.0697674	0.269841
0.171429	0.0506567	0.0472441	0.0851064
0.0674157	0.0346154	0.322314	0.145161
0.044586	0.125	0.0327869	0.0714286
0.0740741	0.125	0.0603448	0.0149925
0.0571429	0.189189	0.072	0.0955056
0.08	0.0151321	0.0542636	0.0235935
0.039548	0.119048	0.0333333	0.014652
0.0645161	0.0708661	0.0431034	0.0163636
0.0714286	0.433071	0.0491803	0.0110497
0.157143	0.452381	0.0608696	0.0109489
0.106383	0.0337838	0.0465116	0.0816327
0.05	0.0674847	0.0555556	0.0543478
0.0555556	0.117284	0.0821918	0.271084
0.0603448	0.113924	0.142857	0.0479042
0.0167785	0.0828025	0.0694444	0.123077
0.015625	0.219512	0.0247525	0.0746269
0.0190641	0.131579	0.040404	0.0735294
0.0305164	0.356436	0.0274725	0.142857
0.0521042	0.0566038	0.105263	0.268293
0.0566802	0.0606061	0.1	0.4
0.0159091	0.0515464	0.039604	0.0923077
0.0546875	0.05	0.0353982	0.0588235
0.0480769	0.146341	0.0232558	0.181818
0.0412371	0.105263	0.0152091	0.0393701
0.0444444	0.169231	0.148438	0.0521472
0.0344828	0.0588235	0.0462963	0.15
0.0606061	0.12	0.0704225	0.0357143
0.0727273	0.0882353	0.0485437	0.0403226
0.0350877	0.0731707	0.114286	0.0769231
0.137255	0.0327869	0.0769231	0.233333
0.0561798	0.22549	0.1	0.0430108
0.228346	0.0395683	0.0681818	0.057971
0.0381679	0.0842105	0.0681818	0.121212
0.142857	0.0625	0.0952381	0.0608035
0.125	0.317073	0.05	0.0331126
0.0413223	0.08	0.0425532	0.0136411
0.115385	0.0961538	0.046729	0.176471
0.25	0.07	0.106796	0.0318471
0.0199203	0.040404	0.0612245	0.0338983
0.114754	0.204082	0.0446429	0.0510204
0.0192061	0.039604	0.0701754	0.039604
0.0337079	0.027027	0.0414365	0.0424242
0.0659341	0.0529801	0.0438596	0.0438596
0.0929487	0.0947368	0.0601504	0.012987
0.0218069	0.043956	0.075	0.045
0.0943396	0.0281647	0.060241	0.0569948
0.0416667	0.0292398	0.0793651	0.0987654
0.0409836	0.0242718	0.0227818	0.0139116
0.060241	0.037594	0.0674157	0.0869565
0.0761905	0.0862069	0.228261	0.0857143
0.0588235	0.338983	0.0194444	0.0909091
0.0677966	0.25	0.0238095	0.0269058
0.0349345	0.057971	0.0790698	0.0338983
0.0909091	0.162162	0.0353982	0.0420168
0.131579	0.0540541	0.0568475	0.0181087
0.0629371	0.140845	0.0269542	0.0823529
0.0763889	0.0588235	0.114754	0.135135
0.128205	0.0851064	0.0150016	0.0378378
0.195122	0.0645161	0.113636	0.01443
0.0337838	0.294118	0.0851064	0.0165184
0.0538462	0.242857	0.295918	0.103704
0.0833333	0.0630631	0.234694	0.0236337
0.153846	0.0581395	0.045977	0.0277778
0.0961538	0.102564	0.152941	0.0497238
0.0451613	0.173913	0.0759494	0.0697674
0.0983607	0.043956	0.205128	0.0470588
0.0819672	0.0470588	0.0851064	0.0588235
0.0819672	0.0581395	0.076087	0.0945946
0.0595238	0.0330579	0.125	0.191781
0.0268817	0.1	0.0378788	0.0470588
0.0532787	0.0780142	0.0403226	0.123288
0.025641	0.107143	0.0754717	0.26087
0.157895	0.0458015	0.0943396	0.0531915
0.117647	0.0443038	0.105263	0.0638298
0.0218182	0.056338	0.152778	0.0412371
0.0711462	0.0704225	0.153061	0.353846
0.0377358	0.0555556	0.180723	0.132353
0.442424	0.0200501	0.0987654	0.231884
0.0289017	0.181818	0.0510204	0.0740741
0.21659	0.102564	0.117647	0.134228
0.436364	0.179487	0.183333	0.295918
0.0449438	0.0961538	0.0666667	0.0787402
0.05	0.0892857	0.0273224	0.0540541
0.106383	0.0714286	0.0588235	0.0630631
0.142857	0.0470588	0.0368098	0.0722892
0.0583333	0.0271739	0.182927	0.037037
0.0757576	0.0333333	0.0618557	0.0754717
0.05	0.0625	0.0425532	0.0588235
0.0364964	0.147059	0.0493827	0.038835
0.0961538	0.0150754	0.060241	0.106383
0.0137525	0.015748	0.0561798	0.0826446
0.0173745	0.0625	0.184211	0.0807453
0.0882353	0.0909091	0.0746269	0.0306122
0.42	0.0295359	0.15493	0.0308642
0.0625	0.0631579	0.162162	0.0322581
0.0727273	0.0434783	0.0595238	0.0119522
0.0862069	0.0316456	0.0952381	0.201681
0.0909091	0.0800971	0.0701754	0.122222
0.0615385	0.0574163	0.0205761	0.0641026
0.14	0.0721154	0.116883	0.146667
0.169464	0.0343137	0.0280374	0.0972222
0.0701754	0.110577	0.0436893	0.0727273
0.0267176	0.0679612	0.0923077	0.0727273
0.0263345	0.0731707	0.0388104	0.0530973
0.013327	0.294118	0.0103035	0.0416667
0.0353982	0.0454545	0.0654762	0.18
0.0926641	0.0304878	0.0353982	0.0655738
0.247863	0.0334928	0.47619	0.0701754
0.0642857	0.0362319	0.372093	0.114583
0.0677966	0.0179211	0.0666667	0.0727273
0.057971	0.0264151	0.238806	0.102564
0.107527	0.0221402	0.134328	0.0547945
0.240876	0.0518519	0.177419	0.0681818
0.0775862	0.076087	0.0526316	0.0526316
0.0357143	0.0326087	0.128205	0.0638298
0.0305556	0.0983607	0.0819672	0.0471204
0.0324074	0.0208333	0.0425532	0.0857143
0.0506329	0.029661	0.0526316	0.142857
0.423077	0.0267176	0.0114943	0.151515
0.0415225	0.0967742	0.0533333	0.0347826
0.101449	0.0320285	0.253521	0.06
0.0987654	0.078125	0.0540541	0.0454545
0.122449	0.0485714	0.0833333	0.0810811
0.0531915	0.0677966	0.122449	0.0648148
0.0540541	0.121212	0.0402685	0.123077
0.09	0.0469799	0.0699301	0.0869565
0.060241	0.0892857	0.035461	0.102041
0.122222	0.0105079	0.128205	0.125
0.0957447	0.0137313	0.0909091	0.0416667
0.0495868	0.0122324	0.139535	0.0296167
0.0344828	0.0197759	0.0804598	0.0112903
0.0833333	0.049505	0.0595238	0.0126316
0.113636	0.0588235	0.0431655	0.0547945
0.0888889	0.045045	0.0151899	0.0588235
0.0636364	0.135417	0.0606061	0.0512821
0.0366972	0.360465	0.0806452	0.0909091
0.133333	0.060241	0.05	0.230769
0.0769231	0.0642202	0.0547945	0.057971
0.0416667	0.097561	0.05	0.0314465
0.0328947	0.0291262	0.0535714	0.0909091
0.0380435	0.15942	0.25	0.0786026
0.08	0.0511945	0.189189	0.0851064
0.039604	0.0246914	0.0943396	0.034632
0.123457	0.0961538	0.106383	0.0991379
0.0421687	0.0833333	0.08	0.0347826
0.03125	0.369668	0.0722892	0.0518135
0.03125	0.155963	0.0344828	0.0314136
0.0346821	0.0790514	0.0287356	0.10274
0.0344828	0.0925926	0.0294118	0.0827586
0.0877193	0.0392157	0.1	0.0893617
0.0384615	0.030303	0.145455	0.0373444
0.0737705	0.0442478	0.0342466	0.0283401
0.0202429	0.0361446	0.0223642	0.0210526
0.0454545	0.056338	0.107438	0.105839
0.0204918	0.0952381	0.0519481	0.120755
0.0816327	0.0410959	0.0276243	0.0262172
0.070922	0.0939597	0.0390625	0.173913
0.0342857	0.0604027	0.0652174	0.303333
0.057971	0.0384615	0.072	0.0193548
0.0238095	0.0655738	0.0634921	0.163522
0.0287081	0.08	0.0816327	0.0917431
0.0441176	0.34	0.154639	0.0553846
0.26	0.106383	0.0490798	0.0263158
0.0334728	0.0484581	0.0609756	0.0319149
0.045082	0.127451	0.116883	0.0661157
0.0330579	0.0747664	0.0582524	0.0515464
0.0882353	0.22	0.0465116	0.169811
0.0816327	0.194175	0.0333333	0.192308
0.0210084	0.235294	0.0438596	0.0892857
0.383333	0.0725806	0.0402299	0.288889
0.114754	0.0403226	0.0290698	0.08
0.372549	0.048	0.0377358	0.0677966
0.166667	0.263158	0.0434783	0.0170068
0.0480769	0.201835	0.03125	0.0221239
0.0170543	0.198198	0.0393701	0.0230415
0.0526316	0.233645	0.045977	0.015
0.0923077	0.293103	0.0493827	0.0192044
0.084507	0.0615385	0.107143	0.0233918
0.0175439	0.097561	0.0416222	0.0684932
0.0564516	0.038835	0.0985915	0.0515464
0.0515464	0.0649351	0.121951	0.142857
0.0317797	0.115942	0.0351906	0.264151
0.0357143	0.0735294	0.0576923	0.2625
0.0961538	0.0197044	0.0648148	0.474359
0.117647	0.0456005	0.0961538	0.0810811
0.0392157	0.0769231	0.0145833	0.132353
0.0317919	0.190476	0.0179104	0.0576923
0.02	0.0784314	0.0126316	0.0694444
0.118734	0.0123967	0.0113924	0.125
0.0169014	0.039072	0.0100334	0.0819672
0.353623	0.0301724	0.0118469	0.0684932
0.0388889	0.30303	0.483607	0.0869565
0.105263	0.084507	0.0704225	0.0350877
0.0943396	0.0555556	0.0793651	0.0125962
0.2	0.0242718	0.0526316	0.0493827
0.177419	0.0170648	0.0481928	0.0384615
0.0378788	0.0833333	0.246377	0.043956
0.0547945	0.0819672	0.0336134	0.11236
0.0980392	0.0985915	0.0657895	0.173077
0.125	0.123288	0.123457	0.0855615
0.08	0.262295	0.045977	0.402985
0.204082	0.128205	0.0705882	0.450617
0.0194553	0.05	0.191176	0.445378
0.0526316	0.0659341	0.0442478	0.173913
0.0769231	0.19	0.0192926	0.0493827
0.0229885	0.039604	0.0350318	0.221477
0.0888889	0.0588235	0.120482	0.0735294
0.109091	0.0425532	0.0714286	0.05
0.0746269	0.0727273	0.333333	0.060241
0.0671642	0.105263	0.062201	0.186047
0.0242718	0.217391	0.060241	0.0253807
0.122449	0.0869565	0.0660377	0.0895522
0.125	0.0952381	0.0336134	0.0714286
0.076087	0.0454545	0.0357143	0.0483871
0.04	0.0221239	0.0869565	0.0789474
0.0444444	0.0286738	0.0431034	0.329114
0.0119352	0.0343511	0.0504202	0.0789474
0.104167	0.0174216	0.0661157	0.0390625
0.0714286	0.0106383	0.0672269	0.047619
0.0784314	0.0724638	0.20339	0.0328947
0.0645161	0.0226537	0.0555556	0.049505
0.0697674	0.04375	0.148148	0.181818
0.0409836	0.0104167	0.114286	0.255319
0.045045	0.0967742	0.176471	0.0672269
0.038961	0.0625	0.150943	0.04
0.0349206	0.111111	0.0451128	0.114943
0.0239234	0.047619	0.120482	0.0888889
0.0746269	0.166667	0.0444444	0.129032
0.25	0.0378788	0.197917	0.101124
0.0625	0.0578512	0.166667	0.12766
0.0763359	0.0487805	0.15	0.0421053
0.0526316	0.0166667	0.1	0.15625
0.0487805	0.0522388	0.115385	0.101266
0.0897436	0.126582	0.280374	0.16185
0.05	0.425926	0.13	0.0393258
0.123457	0.0503597	0.0882353	0.0384615
0.0408163	0.0576923	0.036036	0.0758621
0.08	0.0472441	0.188525	0.0361446
0.0442478	0.301471	0.0769231	0.0245098
0.0818182	0.109489	0.0816327	0.0917874
0.420561	0.0785714	0.0408163	0.0307692
0.0654206	0.039604	0.183333	0.0257732
0.0465116	0.0649351	0.0806452	0.0538462
0.0784314	0.167665	0.019052	0.0504202
0.0722892	0.0112994	0.0488159	0.324786
0.0625	0.0213592	0.111111	0.0377358
0.0634921	0.0115163	0.0144928	0.0769231
0.174603	0.0888889	0.0377358	0.0634921
0.0806452	0.162791	0.0327103	0.0925926
0.12963	0.0224215	0.0230415	0.0923077
0.269231	0.0113208	0.0410256	0.0487805
0.282609	0.0645161	0.230769	0.136364
0.184211	0.0862069	0.0559441	0.186047
0.155172	0.0681818	0.111111	0.0271318
0.0404624	0.047619	0.0526316	0.0506329
0.0552147	0.0650407	0.0754717	0.101266
0.078125	0.0224215	0.0733945	0.0486111
0.0888889	0.0416667	0.0666667	0.12782
0.119565	0.152542	0.0882353	0.0508475
0.111111	0.116667	0.113208	0.0648148
0.019802	0.0793651	0.0727273	0.046729
0.016317	0.101449	0.285714	0.0206897
0.15	0.0324324	0.0891089	0.1
0.0655738	0.0833333	0.0333333	0.0784314
0.113208	0.0724638	0.22314	0.0888889
0.0714286	0.217391	0.0504202	0.1
0.135135	0.0819672	0.0366972	0.0380952
0.285714	0.08	0.106667	0.0657895
0.26	0.034188	0.0704225	0.0446429
0.104478	0.0634921	0.115385	0.135135
0.0819672	0.0546875	0.14	0.020979
0.493151	0.0941176	0.217391	0.119403
0.164384	0.4375	0.325581	0.1375
0.172727	0.105263	0.0357143	0.0689655
0.0707547	0.0138249	0.0479042	0.04
0.0550459	0.0195759	0.025641	0.177419
0.0990099	0.0174419	0.0229358	0.0655738
0.0416667	0.0140449	0.126582	0.160714
0.0510204	0.0314136	0.0810811	0.0200803
0.106383	0.0972887	0.0316456	0.141379
0.0465116	0.0726979	0.0230382	0.0540541
0.0362319	0.0178253	0.0241935	0.0654206
0.315789	0.012987	0.0306748	0.0736842
0.233333	0.0408163	0.0945946	0.105263
0.206522	0.0645161	0.0987654	0.0559006
0.0392157	0.0512821	0.09375	0.0432099
0.188235	0.388889	0.15873	0.141791
0.0232558	0.176471	0.0619469	0.0719424
0.0485437	0.0645161	0.0491803	0.0543478
0.108696	0.28125	0.0762712	0.0879121
0.218182	0.162162	0.0909091	0.0357143
0.142857	0.0526316	0.0958904	0.0412371
0.119658	0.05	0.341772	0.0191176
0.0739645	0.0895522	0.164557	0.157895
0.0201342	0.152778	0.0762712	0.0112782
0.0872483	0.04	0.0363636	0.419274
0.161616	0.0875	0.376238	0.0245098
0.335616	0.0393701	0.137255	0.0542495
0.149502	0.0681818	0.0769231	0.0149051
0.0660661	0.0583942	0.0255102	0.0115533
0.0329341	0.0689655	0.0980392	0.0742527
0.0421687	0.37931	0.105263	0.0626754
0.0876133	0.225806	0.0236686	0.047138
0.0426829	0.046729	0.0833333	0.0444444
0.0219436	0.12963	0.155556	0.0260116
0.0597484	0.0675713	0.0574713	0.18018
0.0252708	0.123377	0.0462963	0.220884
0.0245902	0.018315	0.0352941	0.122302
0.0440529	0.173759	0.0260417	0.0425532
0.138393	0.0594406	0.0666667	0.0215827
0.0619835	0.0355872	0.156863	0.0398406
0.0246914	0.0471698	0.0588235	0.0562249
0.0853659	0.0384615	0.0956522	0.190678
0.0364372	0.0495868	0.0485437	0.175214
0.0364583	0.0921053	0.0517241	0.0326531
0.0459184	0.0619469	0.133803	0.0612245
0.0206612	0.0454545	0.0294118	0.156863
0.0772201	0.0425532	0.254902	0.0278884
0.137405	0.0793651	0.0191083	0.0740741
0.0505051	0.1	0.0246212	0.0774648
0.128514	0.0465116	0.0186125	0.140741
0.0757576	0.0862069	0.0171527	0.0295858
0.057971	0.0443038	0.0108865	0.102564
0.198413	0.0833333	0.0572082	0.0584416
0.0292398	0.0769231	0.119691	0.0727273
0.113924	0.0569106	0.0953307	0.0496454
0.0111663	0.0769231	0.0126812	0.0425532
0.0223214	0.0560748	0.0142857	0.0930233
0.0714286	0.213675	0.0530973	0.0847458
0.0202429	0.0333333	0.0378788	0.0615385
0.101167	0.0336134	0.0520833	0.0666667
0.313725	0.0538462	0.0277778	0.0560748
0.0711974	0.0793651	0.0923077	0.0487805
0.0491803	0.114754	0.123288	0.0571429
0.360544	0.122449	0.210526	0.145833
0.0597015	0.0394737	0.0714286	0.0505837
0.0112518	0.0608696	0.191489	0.0318725
0.0471698	0.0357143	0.0363636	0.0283401
0.0555556	0.0177936	0.410256	0.0174825
0.0853659	0.0983607	0.0689655	0.0311419
0.0268456	0.027668	0.08	0.0204082
0.059322	0.0396476	0.194444	0.143813
0.016055	0.0676692	0.0705882	0.200669
0.0593607	0.443609	0.0666667	0.027972
0.012474	0.0314465	0.0925926	0.0226537
0.0273973	0.0382166	0.12931	0.190164
0.0649038	0.027027	0.167939	0.0686275
0.0239808	0.251142	0.0378788	0.0744681
0.265525	0.439252	0.0652174	0.202703
0.0444444	0.0362319	0.0540541	0.0465116
0.0657895	0.0972222	0.12	0.0963855
0.0666667	0.057971	0.0666667	0.058104
0.0851064	0.0675676	0.0727273	0.0174825
0.0833333	0.103448	0.0315789	0.0339623
0.0180505	0.0560748	0.0508186	0.140152
0.0198413	0.0816327	0.0533333	0.0735294
0.0540541	0.0866667	0.0547945	0.0261194
0.121951	0.0677966	0.102564	0.035
0.129412	0.1	0.229167	0.0531915
0.0705882	0.1	0.0617284	0.0255102
0.0265252	0.0326797	0.0291667	0.0220049
0.125	0.0377358	0.111111	0.0330789
0.1	0.122449	0.0925926	0.028103
0.0357143	0.0547945	0.0719424	0.0126126
0.0727273	0.0520833	0.0465116	0.227384
0.0291005	0.0416667	0.0465116	0.0345745
0.0258065	0.0434783	0.0615385	0.0455764
0.0289474	0.0806452	0.125786	0.0530973
0.0147651	0.0895522	0.0310559	0.115646
0.0223979	0.0350877	0.0379747	0.151079
0.012766	0.141918	0.0442478	0.110508
0.0138462	0.0415648	0.0434783	0.241903
0.075	0.0167931	0.130435	0.0621854
0.0506329	0.0266667	0.0714286	0.142857
0.0588235	0.113872	0.0746269	0.0380435
0.0508475	0.278027	0.277778	0.055
0.0391061	0.0545455	0.114286	0.0285714
0.0659341	0.043956	0.132653	0.0263158
0.369146	0.0978261	0.0550459	0.0290909
0.119777	0.122807	0.342105	0.127208
0.0465116	0.042735	0.0731707	0.111888
0.0252101	0.05	0.0472441	0.0979021
0.0943396	0.0230769	0.0674157	0.0351759
0.140625	0.0470219	0.0869565	0.0625
0.0615385	0.0233463	0.0617284	0.056338
0.0430108	0.0339623	0.0432099	0.0220588
0.45283	0.0304878	0.0269058	0.0220588
0.0591398	0.177778	0.0462963	0.0638298
0.0769231	0.132353	0.0235294	0.0588235
0.0550459	0.0810811	0.0229885	0.0843373
0.034965	0.0735786	0.0540541	0.204301
0.232143	0.0895522	0.0323887	0.188235
0.222222	0.0606061	0.0478469	0.0350877
0.0851064	0.149425	0.121693	0.0487805
0.0540541	0.108434	0.0689655	0.176471
0.0740741	0.0638298	0.0949367	0.131579
0.0350877	0.144444	0.0424242	0.146341
0.05	0.0681818	0.0448718	0.0777778
0.04	0.112245	0.319372	0.0566038
0.0412371	0.101695	0.0420168	0.0666667
0.047619	0.0510204	0.252874	0.05
0.124088	0.037594	0.0909091	0.144928
0.0338983	0.028169	0.157895	0.135135
0.0473373	0.0406504	0.0559441	0.0533333
0.0724638	0.037037	0.117647	0.125
0.114286	0.057554	0.115385	0.034632
0.0735294	0.107692	0.0578512	0.0244898
0.0542636	0.0555556	0.040404	0.181034
0.0442478	0.0242718	0.176471	0.0431034
0.397059	0.0311111	0.0519481	0.0533333
0.0989011	0.0745614	0.122449	0.0240385
0.141414	0.092	0.09375	0.0419162
0.0930233	0.046875	0.0350877	0.0257511
0.108696	0.0323741	0.040404	0.0740741
0.145455	0.0557621	0.047619	0.0426716
0.027027	0.0512821	0.193823	0.0397237
0.0313199	0.0909091	0.0526316	0.0551181
0.0220859	0.267606	0.0228311	0.0181818
0.116279	0.0582524	0.0470149	0.0408163
0.105263	0.0438596	0.0198391	0.137255
0.0634921	0.0170648	0.0318182	0.03125
0.034188	0.0427046	0.129108	0.0864198
0.137255	0.0898876	0.252252	0.126582
0.224138	0.333333	0.1	0.0471698
0.0187416	0.139535	0.0980392	0.0660377
0.0413355	0.0930233	0.123711	0.039604
0.04	0.186667	0.416667	0.0612245
0.047619	0.306667	0.0416667	0.238095
0.0704225	0.0645161	0.0326087	0.230769
0.084507	0.0493827	0.0173913	0.240506
0.0373832	0.0374532	0.0735931	0.0945946
0.038835	0.0353982	0.0352941	0.0704225
0.0740741	0.0952381	0.0362319	0.0847458
0.0519481	0.108108	0.0769231	0.147541
0.0666667	0.0421053	0.115385	0.114754
0.0526316	0.0236967	0.0167785	0.0520833
0.0666667	0.130435	0.0205882	0.119048
0.0925926	0.0615385	0.0794118	0.113636
0.019337	0.12	0.0923077	0.0736842
0.0390625	0.0205479	0.0615385	0.0336134
0.0689655	0.139344	0.0714286	0.0364583
0.0645161	0.1	0.133333	0.0441176
0.0285714	0.113636	0.10687	0.0444444
0.0205047	0.117647	0.0446429	0.147887
0.0358974	0.0842593	0.0659341	0.111111
0.154717	0.0201207	0.176471	0.0875
0.0233415	0.0175953	0.091954	0.0728477
0.0279823	0.133333	0.114286	0.038835
0.0131868	0.0165017	0.0681818	0.0674157
0.092437	0.0244898	0.0549451	0.097561
0.0714286	0.0241935	0.045977	0.0643275
0.103175	0.102564	0.0277778	0.0689655
0.0704225	0.145833	0.0271739	0.0701754
0.0390625	0.102564	0.12	0.0568182
0.0526316	0.08	0.04	0.0645161
0.0384615	0.129032	0.0392157	0.0952381
0.25	0.0430108	0.0462963	0.0941176
0.0571429	0.0613718	0.0403226	0.0647482
0.12766	0.025641	0.0512821	0.0918367
0.0735294	0.197279	0.0537634	0.04
0.0720721	0.0264026	0.0898876	0.0318182
0.254545	0.325175	0.038835	0.487805
0.0357143	0.0362319	0.0681818	0.0412371
0.0515464	0.0510949	0.039604	0.0412371
0.212121	0.0847458	0.0603015	0.0430108
0.339286	0.0930233	0.03125	0.0689655
0.0446429	0.0727273	0.0559006	0.108108
0.079646	0.0221607	0.0773481	0.05
0.0508475	0.0196078	0.0384615	0.0714286
0.227273	0.0471698	0.0572917	0.0714286
0.0531915	0.0385965	0.107143	0.0480769
0.202128	0.0291262	0.057971	0.0470588
0.1	0.0493827	0.0820896	0.0226415
0.164062	0.113924	0.0574713	0.0456853
0.271186	0.0756757	0.05	0.0188235
0.0512821	0.0497512	0.0327869	0.0637066
0.0952381	0.04	0.0508475	0.0119284
0.1	0.0373832	0.4	0.136364
0.0326797	0.208333	0.0347222	0.0493827
0.097561	0.0512821	0.041958	0.0384615
0.0320513	0.106061	0.22807	0.012024
0.0615385	0.0701754	0.162791	0.0440882
0.0465116	0.0701754	0.0660793	0.210938
0.0238095	0.107143	0.027027	0.0643275
0.111111	0.0666667	0.2	0.0282486
0.0740741	0.07	0.322034	0.187097
0.08	0.0458716	0.09375	0.335714
0.113636	0.0792079	0.128571	0.0627451
0.0694444	0.0714286	0.421875	0.0207469
0.0714286	0.111111	0.21875	0.0241546
0.147059	0.0555556	0.0769231	0.0357143
0.0863636	0.0203851	0.0237288	0.117647
0.0299401	0.111111	0.0353982	0.0377358
0.0233838	0.0697674	0.0373832	0.0641026
0.0296296	0.107143	0.0373832	0.0547945
0.193878	0.036036	0.12	0.0972222
0.138462	0.0517241	0.0396825	0.166667
0.0810811	0.0176211	0.132353	0.0353982
0.133333	0.0732759	0.0636364	0.136364
0.0625	0.22	0.0328947	0.0540541
0.0645161	0.204082	0.0813953	0.22973
0.172414	0.27381	0.0186567	0.10989
0.0547945	0.056338	0.0612245	0.0373832
0.125	0.112676	0.0555556	0.0326797
0.0909091	0.123288	0.0169492	0.135593
0.225806	0.0714286	0.142282	0.118644
0.0487805	0.26	0.0185185	0.0657895
0.1125	0.127273	0.0198413	0.0512821
0.05	0.163636	0.0402685	0.0677966
0.0444444	0.403509	0.0232558	0.0847458
0.0306748	0.103448	0.0262009	0.0251046
0.0625	0.26	0.111588	0.046332
0.130045	0.0412371	0.0350877	0.023569
0.0625	0.0409836	0.0515464	0.0828729
0.0243902	0.0571429	0.0480769	0.0183824
0.0615385	0.0704225	0.084507	0.0111492
0.038835	0.057971	0.0692308	0.0649351
0.043956	0.0985915	0.0851064	0.0641026
0.0481928	0.0151057	0.068323	0.0526316
0.0632911	0.0167598	0.0278638	0.118421
0.0892857	0.0754717	0.185083	0.166667
0.0625	0.0754717	0.319865	0.122449
0.0641026	0.05	0.0163934	0.0952381
0.101449	0.179487	0.0930233	0.0888889
0.0526316	0.0930233	0.204082	0.120482
0.0470588	0.139535	0.266667	0.0481928
0.294118	0.102041	0.018797	0.0506329
0.0666667	0.237288	0.0210526	0.0931677
0.04	0.056338	0.166667	0.0689655
0.179104	0.0694444	0.0241546	0.0526316
0.05	0.0746269	0.0555556	0.0150862
0.0431034	0.454545	0.0930233	0.10664
0.0603448	0.102273	0.0526316	0.0178218
0.038835	0.242038	0.0384615	0.0117188
0.042735	0.0403226	0.0512821	0.101313
0.0471698	0.0582524	0.039823	0.0178571
0.0338983	0.0594059	0.0482456	0.0366972
0.212766	0.0933333	0.0404624	0.0241546
0.0568182	0.0632911	0.0729167	0.042735
0.0110974	0.0353982	0.105263	0.148936
0.0767544	0.056	0.0533333	0.0582822
0.0105973	0.0961538	0.0677966	0.0141844
0.0110701	0.148148	0.0645161	0.0952381
0.0265957	0.097561	0.0746269	0.0917031
0.025974	0.225806	0.0422535	0.0286885
0.0568182	0.0588235	0.0533333	0.0280374
0.108108	0.142857	0.0697674	0.0128205
0.106383	0.0930233	0.16	0.0392157
0.0814815	0.166667	0.0120482	0.0487805
0.0823529	0.190476	0.0615385	0.152174
0.0729167	0.163636	0.037037	0.25
0.0666667	0.0740741	0.0384615	0.0533333
0.178082	0.0458716	0.15	0.0214592
0.125	0.046729	0.0540541	0.0759494
0.0382775	0.0505051	0.0725076	0.121212
0.0487805	0.138462	0.170732	0.0462963
0.043956	0.0353982	0.0900901	0.0366972
0.152174	0.0973451	0.0465116	0.272727
0.0225564	0.1777	0.0444444	0.0540541
0.1	0.137184	0.0571429	0.0571429
0.0170455	0.0719424	0.157895	0.132075
0.0314465	0.0666667	0.283019	0.0105263
0.0632911	0.174603	0.0412371	0.0434783
0.135802	0.2749	0.0537634	0.180556
0.0981595	0.15415	0.0526316	0.212121
0.115854	0.0756014	0.226667	0.047619
0.06875	0.033557	0.109756	0.114094
0.0359281	0.0779661	0.0576923	0.0915033
0.0813953	0.148649	0.09375	0.176471
0.0393258	0.0544218	0.0833333	0.0177305
0.0862069	0.0380623	0.397849	0.107527
0.11236	0.077193	0.0869565	0.0806452
0.124294	0.0348837	0.0875	0.0597015
0.0487805	0.0275229	0.08	0.101695
0.112994	0.0460251	0.130435	0.0689655
0.0338983	0.213389	0.185185	0.0898876
0.0326087	0.142857	0.119403	0.11236
0.029703	0.134921	0.0862069	0.0727273
0.11165	0.0507812	0.0689655	0.040404
0.156398	0.0245098	0.20339	0.172414
0.0234742	0.0273224	0.0428571	0.0136986
0.028436	0.119497	0.0414508	0.0470588
0.0238095	0.114155	0.1	0.056338
0.217822	0.233333	0.0735294	0.0897436
0.353383	0.0733945	0.0684932	0.15
0.0189394	0.046729	0.0588235	0.0862069
0.200692	0.256198	0.0813953	0.12963
0.0659722	0.198113	0.1	0.103093
0.041958	0.09375	0.0754717	0.0507246
0.0190114	0.0212551	0.0111111	0.135593
0.0394737	0.0212314	0.0123457	0.0689655
0.0242718	0.0294118	0.0126904	0.107143
0.0656934	0.0363636	0.014068	0.0714286
0.0578512	0.107692	0.010355	0.0634921
0.0505051	0.0677966	0.0105018	0.0342857
0.0526316	0.139785	0.0142349	0.0442177
0.0612245	0.456204	0.332215	0.0459364
0.0555556	0.127907	0.0151515	0.0290909
0.0555556	0.0736544	0.0134228	0.0254545
0.0588235	0.01875	0.020339	0.018797
0.313725	0.0123239	0.0384615	0.0245902
0.0533333	0.0414201	0.0862069	0.0210084
0.0930233	0.420382	0.0571429	0.0352941
0.0930233	0.0334572	0.288462	0.0277778
0.0846154	0.012931	0.125	0.0170994
0.169014	0.0229008	0.107692	0.0625
0.0104895	0.027451	0.09375	0.0519481
0.0449173	0.0666667	0.226415	0.0652174
0.0219178	0.0821918	0.076087	0.0382166
0.0196721	0.0701754	0.223881	0.0429448
0.0110236	0.0714286	0.5	0.0864198
0.0943396	0.0588235	0.102564	0.0989011
0.0119641	0.0519481	0.168269	0.196429
0.0153322	0.0148936	0.0342857	0.169811
0.0714286	0.0100629	0.204301	0.0740741
0.0324675	0.05	0.0618557	0.0471698
0.136986	0.0520833	0.0804598	0.186441
0.133333	0.0714286	0.0444444	0.0344828
0.1	0.0340909	0.0689655	0.0649351
0.0481928	0.0749415	0.234043	0.179487
0.204545	0.015544	0.28169	0.0485437
0.25	0.0441558	0.191781	0.047619
0.0505051	0.144208	0.0434783	0.0851064
0.320988	0.0550459	0.0666667	0.0724638
0.474359	0.0158311	0.047619	0.12987
0.0689655	0.0326087	0.0526316	0.114943
0.119048	0.0495868	0.306667	0.156863
0.0531915	0.082153	0.0419162	0.0545455
0.05	0.0316092	0.0459184	0.0506329
0.0722892	0.277916	0.0314465	0.0515464
0.0625	0.102362	0.0649351	0.0560748
0.040404	0.114504	0.0810811	0.0863309
0.0294118	0.034965	0.0449438	0.0280899
0.183673	0.0666667	0.0449438	0.047619
0.294118	0.0512821	0.2	0.0306748
0.0470588	0.0967742	0.0196078	0.0145985
0.0504202	0.0444444	0.120482	0.0167715
0.097561	0.0171233	0.216216	0.102041
0.294118	0.0397727	0.201987	0.264706
0.288889	0.271186	0.112583	0.102041
0.0285714	0.0625	0.05	0.097561
0.09375	0.0521472	0.0510638	0.09375
0.0744681	0.272727	0.2103	0.435897
0.0384615	0.0714286	0.291304	0.1
0.0747126	0.0625	0.131356	0.0677966
0.0406977	0.0909091	0.0960265	0.27451
0.0106242	0.154762	0.0466667	0.153846
0.0140371	0.0789474	0.0844595	0.0191083
0.0310078	0.0519481	0.146259	0.137725
0.0666667	0.236364	0.0519031	0.0268817
0.0322581	0.057971	0.0433213	0.210811
0.0909091	0.11	0.0794224	0.0365297
0.118421	0.038835	0.0403226	0.0272727
0.0425532	0.0917874	0.0206612	0.0816327
0.0465116	0.0173267	0.0224215	0.0705882
0.227273	0.018617	0.0429185	0.1
0.21875	0.035461	0.200837	0.0377358
0.0560345	0.029697	0.0609756	0.0363636
0.386047	0.0282686	0.0526316	0.0344828
0.0991736	0.0166667	0.145161	0.0232558
0.113402	0.040404	0.0398406	0.40625
0.0393701	0.0909091	0.0271739	0.48
0.206452	0.0465632	0.0284091	0.0701754
0.0324675	0.0309051	0.0949367	0.0533333
0.0615385	0.0418502	0.0969388	0.0444444
0.060241	0.0162037	0.175258	0.097561
0.0392157	0.05	0.0307692	0.20979
0.0298507	0.0377358	0.206731	0.0139535
0.0784314	0.0506329	0.210938	0.0122511
0.0683403	0.0141393	0.0846154	0.0735294
0.0131868	0.107692	0.047619	0.0679012
0.0215517	0.0394737	0.0409836	0.0452261
0.0135922	0.0460526	0.0625	0.135135
0.104167	0.0244432	0.047619	0.057971
0.0272727	0.340764	0.0153121	0.0909091
0.0609756	0.0769231	0.0295567	0.128205
0.0514286	0.0118812	0.033557	0.0560748
0.0342857	0.0336538	0.116071	0.242718
0.0900901	0.0377358	0.104247	0.0485437
0.357143	0.0201613	0.0745098	0.0852713
0.075	0.166667	0.0292398	0.0701754
0.0639098	0.1	0.0210526	0.0649351
0.0235849	0.040404	0.393939	0.0649351
0.0566038	0.162791	0.0223214	0.105263
0.0480769	0.106061	0.0241546	0.0202578
0.0242915	0.0909091	0.0257009	0.040404
0.0333333	0.0526316	0.0310263	0.0606061
0.0480769	0.0697674	0.0134357	0.0333333
0.0363636	0.0941176	0.142857	0.336493
0.298246	0.0423729	0.115385	0.0727273
0.22807	0.0521739	0.056338	0.0408163
0.0740741	0.0470588	0.0252525	0.0186199
0.0666667	0.0449438	0.0397351	0.16
0.116279	0.0714286	0.012951	0.0588235
0.0497238	0.166667	0.114286	0.35545
0.266667	0.361111	0.0311688	0.0200501
0.057971	0.142857	0.0979899	0.0502513
0.125	0.0526316	0.0485714	0.0349265
0.0948905	0.0555556	0.0896739	0.0140845
0.0806452	0.0188679	0.030837	0.0663199
0.0520833	0.0348259	0.012945	0.0214447
0.09	0.0576923	0.0470219	0.0263158
0.0727273	0.177778	0.0327381	0.0714286
0.0471698	0.146341	0.0666667	0.206897
0.0377358	0.0124004	0.0190476	0.233333
0.0597015	0.0232859	0.270718	0.0331126
0.0397727	0.0526316	0.0472441	0.0465116
0.0290698	0.103448	0.0344828	0.0533333
0.176	0.0347826	0.0652174	0.040404
0.0326797	0.0441176	0.0377358	0.052356
0.176101	0.0949721	0.0425532	0.0819672
0.0404624	0.0165877	0.0487805	0.0578512
0.0368098	0.0350877	0.0196078	0.0316456
0.106796	0.325581	0.119403	0.0779221
0.0252525	0.0423729	0.0869565	0.347222
0.0393701	0.0294118	0.0320513	0.056338
0.0808081	0.0479042	0.15	0.0803571
0.168421	0.04	0.0531915	0.04
0.0694444	0.108696	0.144928	0.2
0.0588235	0.0704225	0.057971	0.0724138
0.0555556	0.106383	0.0952381	0.0808824
0.150943	0.0603448	0.0722892	0.162963
0.0833333	0.366667	0.0909091	0.253731
0.244898	0.0363636	0.0345912	0.0362319
0.333333	0.0625	0.0449438	0.295019
0.2	0.03125	0.0571429	0.0920502
0.262295	0.0588235	0.0694444	0.0406091
0.044	0.125	0.134146	0.130682
0.0175439	0.0588235	0.183333	0.0519481
0.137931	0.0416667	0.116667	0.121212
0.0833333	0.149538	0.109756	0.0724638
0.0520833	0.0750155	0.14966	0.222222
0.0625	0.0306189	0.0297619	0.130841
0.0454545	0.0625	0.0380435	0.035461
0.0555556	0.135135	0.0369416	0.039604
0.06	0.108108	0.0320513	0.0833333
0.06	0.037037	0.0194553	0.0487805
0.019802	0.0776699	0.138889	0.0740741
0.0338983	0.0547945	0.075	0.05
0.166667	0.140351	0.0833333	0.0105053
0.159091	0.148936	0.0588235	0.043956
0.0404624	0.111111	0.0377358	0.0104634
0.0414938	0.0930233	0.0410367	0.0106682
0.03125	0.0888889	0.0215983	0.010612
0.0171821	0.0235732	0.0129032	0.0112835
0.0722892	0.050786	0.0149573	0.328791
0.056338	0.047619	0.0163934	0.0112444
0.107527	0.0480769	0.010361	0.12987
0.229167	0.0166113	0.0515464	0.116279
0.0330579	0.0164474	0.0440252	0.195652
0.114754	0.0192308	0.0434783	0.0185185
0.0877193	0.0440529	0.0724638	0.04
0.152174	0.0380952	0.0213348	0.0510204
0.0555556	0.0769231	0.410774	0.0177515
0.0595238	0.0434783	0.0802676	0.0892857
0.0531915	0.0378788	0.0357143	0.0930233
0.0531915	0.0534351	0.0833333	0.0493827
0.0412371	0.029889	0.0515464	0.272727
0.111111	0.15873	0.106061	0.0899471
0.0833333	0.129032	0.15873	0.049505
0.0606061	0.045977	0.1	0.0228311
0.0380952	0.0392157	0.033237	0.0423729
0.0625	0.0382166	0.0909091	0.0456432
0.0882353	0.0134995	0.039604	0.0779661
0.0547945	0.102564	0.0645161	0.0267062
0.0649351	0.0718039	0.0559441	0.0170455
0.0506329	0.0495868	0.0512821	0.215517
0.0673077	0.057971	0.0161538	0.0394366
0.0251397	0.08	0.0142857	0.0220994
0.0330579	0.0164609	0.108108	0.224
0.0246479	0.0487805	0.0566038	0.0306748
0.0274914	0.0403226	0.0377358	0.089172
0.0206186	0.0390625	0.114943	0.261146
0.149826	0.0225806	0.0434783	0.242038
0.0384615	0.0283465	0.11215	0.0320513
0.106061	0.0143062	0.0929368	0.102564
0.0491803	0.206993	0.273381	0.0454545
0.0601504	0.0183246	0.042735	0.177914
0.0451128	0.0107817	0.0384615	0.0632911
0.0322581	0.01	0.05	0.0443038
0.0308642	0.0607083	0.0344828	0.0506329
0.0526316	0.0342105	0.0424242	0.037594
0.0645161	0.01566	0.111111	0.0612245
0.0115207	0.0183908	0.102041	0.0367647
0.034749	0.060241	0.0980392	0.0367647
0.0103493	0.0753425	0.0403226	0.0263158
0.169231	0.0625	0.283019	0.0923077
0.0221484	0.178571	0.0480769	0.0641026
0.025247	0.120482	0.0606061	0.0779221
0.0445026	0.0447761	0.0952381	0.228261
0.0151362	0.0344828	0.157895	0.0543478
0.0106693	0.0290698	0.0645161	0.0740741
0.083151	0.0666667	0.0636364	0.0606061
0.0914986	0.0450928	0.0120048	0.364486
0.0544554	0.0315582	0.0416667	0.0366972
0.179775	0.0107527	0.0421053	0.04
0.0909091	0.0487805	0.161321	0.0733333
0.258555	0.0625	0.0745987	0.0580645
0.0798611	0.057971	0.0346878	0.0290698
0.0343643	0.0617284	0.0393258	0.0304878
0.0189274	0.139241	0.0454545	0.0184615
0.0618557	0.233766	0.0724638	0.0533333
0.024735	0.223529	0.0292398	0.178082
0.179104	0.389474	0.0336134	0.0487805
0.227612	0.0833333	0.176471	0.125
0.03861	0.0729167	0.166667	0.233333
0.0603774	0.122449	0.186047	0.266667
0.116	0.0574713	0.117647	0.0701754
0.0266667	0.445783	0.0265879	0.220339
0.056338	0.127907	0.033871	0.0538117
0.0897436	0.287356	0.0478261	0.0192926
0.126667	0.0795455	0.0213675	0.0128617
0.0285714	0.0921053	0.111111	0.0379747
0.120482	0.120567	0.0461538	0.0205761
0.0535714	0.14876	0.122222	0.114625
0.0365854	0.0588235	0.0490798	0.131474
0.0625	0.0424242	0.0674847	0.0330579
0.113636	0.0862069	0.0413793	0.0425532
0.036036	0.163793	0.013256	0.0412371
0.114286	0.111111	0.15	0.0789474
0.0487805	0.142857	0.123711	0.0438596
0.126214	0.0167504	0.266667	0.0420168
0.0397351	0.037037	0.0542636	0.0337838
0.0501672	0.0327869	0.0327869	0.037037
0.0265781	0.02	0.019084	0.0740741
0.0166667	0.0714286	0.106061	0.1375
0.0170648	0.111111	0.0430108	0.043956
0.068323	0.111111	0.0515464	0.0957447
0.163636	0.0689655	0.012285	0.0804598
0.0358306	0.0377358	0.0588235	0.0510204
0.225166	0.0689655	0.148148	0.0652174
0.186667	0.172414	0.0487805	0.108696
0.0592593	0.0735294	0.0374707	0.0380952
0.0674157	0.135593	0.097561	0.0952381
0.163701	0.0421053	0.0970149	0.104167
0.0431655	0.025641	0.0727273	0.106383
0.0645161	0.0728477	0.0909091	0.152174
0.184729	0.0224215	0.0180587	0.0625
0.0366972	0.0526316	0.0487805	0.057377
0.0383562	0.0245232	0.0597015	0.0289855
0.0175953	0.0552147	0.0254237	0.0362319
0.0450161	0.0193798	0.0281124	0.0346154
0.0996785	0.0873786	0.026178	0.135021
0.046729	0.011257	0.0208	0.161017
0.0288066	0.206186	0.237718	0.127358
0.0534979	0.168675	0.0154799	0.255952
0.0732759	0.176471	0.01849	0.027027
0.0334728	0.220588	0.0172144	0.0176471
0.0252101	0.145161	0.0690335	0.201201
0.011925	0.103448	0.0470588	0.0401146
0.0109689	0.0257732	0.0137931	0.318548
0.0227273	0.0448718	0.0146699	0.0980392
0.0338983	0.184615	0.0195312	0.0238095
0.188862	0.436364	0.0143541	0.0344828
0.0153846	0.184615	0.015748	0.12069
0.022113	0.0967742	0.0571429	0.0467836
0.0346535	0.117647	0.0648148	0.0852273
0.0285714	0.0833333	0.10274	0.16092
0.0857143	0.311111	0.1375	0.144144
0.0829685	0.0318182	0.0310559	0.198502
0.282051	0.12069	0.0810811	0.141914
0.0369318	0.0769231	0.0402685	0.331104
0.263026	0.176471	0.170213	0.020202
0.0385759	0.0609756	0.04	0.0171233
0.0714286	0.0297619	0.0530973	0.0725806
0.0704225	0.0101695	0.057971	0.0267176
0.0310559	0.0324675	0.0365449	0.347518
0.0373134	0.100917	0.0769231	0.142857
0.0594059	0.0294118	0.102564	0.130769
0.144928	0.084507	0.15493	0.0543933
0.0596026	0.114754	0.0882353	0.116505
0.0305677	0.0727273	0.222222	0.12844
0.13486	0.0340136	0.0493827	0.107143
0.128463	0.0425532	0.223881	0.1
0.0275	0.0508475	0.378378	0.214815
0.11157	0.0322581	0.0945946	0.203008
0.0184697	0.0994764	0.0933333	0.0359712
0.0396825	0.0242718	0.0704225	0.37069
0.0218182	0.191388	0.376812	0.0568182
0.0250896	0.0212766	0.056338	0.0357143
0.027907	0.0561798	0.0515464	0.0930233
0.0230415	0.123077	0.0895522	0.0366972
0.0247525	0.0289855	0.134969	0.102941
0.0231481	0.078125	0.254438	0.0408163
0.0396825	0.0493827	0.0618557	0.0373832
0.022082	0.0338983	0.0833333	0.305085
0.0833333	0.0225225	0.162162	0.0280899
0.113208	0.162162	0.0645161	0.171429
0.038835	0.0634921	0.121951	0.0596026
0.0384615	0.0862069	0.0109756	0.0469799
0.0582524	0.0677966	0.0149893	0.256944
0.22695	0.0390625	0.0701754	0.0769231
0.0368098	0.1	0.0898876	0.0693069
0.0714286	0.0675676	0.0819672	0.0201729
0.0757576	0.0490196	0.0347826	0.0243902
0.457143	0.0480769	0.0517241	0.185874
0.285714	0.0877193	0.046875	0.0186567
0.305556	0.130435	0.0775194	0.238806
0.0952381	0.0980392	0.0366492	0.025
0.225	0.0430108	0.037234	0.0338983
0.128205	0.0833333	0.04	0.267782
0.111111	0.111111	0.0897436	0.382979
0.113208	0.0519481	0.115385	0.15566
0.0840336	0.0740741	0.107143	0.0520833
0.0387597	0.111111	0.0638298	0.0338983
0.134328	0.0304569	0.0666667	0.0220264
0.142857	0.0806452	0.057971	0.038835
0.05	0.0645161	0.0923077	0.06
0.114286	0.0555556	0.033557	0.316667
0.0851064	0.0481928	0.128205	0.0652174
0.0714286	0.08	0.0330579	0.038835
0.140351	0.0408163	0.0833333	0.243902
0.265957	0.0568182	0.0776699	0.0197368
0.0145985	0.0547945	0.262136	0.295276
0.0533333	0.0416667	0.075	0.172269
0.0493827	0.039604	0.0677966	0.05
0.170213	0.0277778	0.0294118	0.137168
0.146341	0.078125	0.0472103	0.0331492
0.0714286	0.0540541	0.203704	0.0558824
0.0230769	0.047619	0.153846	0.0185759
0.0823529	0.0909091	0.0338983	0.0415335
0.0561798	0.037037	0.185185	0.0555556
0.0598291	0.103814	0.254545	0.0630252
0.0740741	0.0562016	0.097561	0.0240964
0.122449	0.0246679	0.060241	0.0179211
0.181818	0.015534	0.217391	0.0460526
0.0255319	0.0175824	0.163636	0.0864198
0.0754717	0.0226244	0.0641026	0.136752
0.135135	0.0694444	0.148649	0.0470085
0.205882	0.0177778	0.0674157	0.3
0.127451	0.170213	0.181818	0.0769231
0.0244755	0.26087	0.0373134	0.0545455
0.0304183	0.08	0.0396825	0.0731707
0.0833333	0.0535714	0.047619	0.0611111
0.0288316	0.201835	0.234043	0.0483871
0.0279823	0.0454545	0.0458015	0.0447761
0.0642202	0.0353982	0.0833333	0.0515464
0.0544747	0.160714	0.122807	0.0655738
0.167742	0.0347826	0.037037	0.0847458
0.0169492	0.0124113	0.0431655	0.291667
0.0380952	0.0148936	0.0344828	0.0519481
0.0930233	0.261905	0.189189	0.107692
0.121212	0.037037	0.108696	0.0172414
0.0547945	0.0757576	0.0163043	0.0694444
0.0707071	0.0255319	0.056338	0.0378788
0.0731707	0.0825688	0.163265	0.0576923
0.123077	0.0717703	0.0677966	0.206349
0.119403	0.0805687	0.0869565	0.0387597
0.0512821	0.0571429	0.0701754	0.0322581
0.25	0.0287081	0.223881	0.0333333
0.192308	0.0346535	0.0895522	0.113924
0.101266	0.0789474	0.16129	0.134615
0.0952381	0.0582011	0.253968	0.0122699
0.126984	0.0531915	0.1	0.188679
0.148148	0.185792	0.0406504	0.0292683
0.057971	0.171271	0.0828729	0.0736842
0.0909091	0.0381679	0.120219	0.0512821
0.0144928	0.105469	0.0243902	0.09375
0.056338	0.0313725	0.0701754	0.0588235
0.0625	0.0393701	0.0481928	0.0899471
0.122807	0.0223048	0.151659	0.268421
0.133333	0.04	0.0593607	0.0470588
0.0806452	0.0320285	0.0458716	0.493333
0.157895	0.0954198	0.0420168	0.0769231
0.30303	0.124498	0.0641026	0.0366972
0.1	0.0198413	0.0588235	0.040404
0.056338	0.156522	0.0526316	0.0408163
0.0958904	0.409266	0.039604	0.102041
0.0666667	0.0323741	0.159091	0.1
0.106383	0.317406	0.0606061	0.162791
0.0357143	0.153605	0.057971	0.0869565
0.059322	0.0690691	0.125	0.0154639
0.0365854	0.028125	0.160714	0.0571429
0.0362319	0.0292135	0.039604	0.128571
0.0126812	0.0185185	0.0512821	0.434783
0.0507614	0.0117493	0.106061	0.0869565
0.0493827	0.0244821	0.122449	0.0366972
0.0545455	0.0138889	0.0620155	0.0357143
0.027027	0.015	0.113636	0.0582524
0.101604	0.0384615	0.113636	0.0505051
0.122172	0.0157303	0.0172414	0.0847458
0.126087	0.012766	0.0655738	0.0677966
0.0368664	0.0190337	0.0666667	0.0333333
0.0409836	0.0219436	0.0666667	0.0571429
0.112245	0.060177	0.044586	0.107527
0.0327869	0.02407	0.0412371	0.0234114
0.155738	0.0383387	0.118182	0.0824742
0.0769231	0.0191257	0.0636364	0.0769231
0.0689655	0.0103155	0.037037	0.036036
0.117647	0.0763359	0.0909091	0.0176056
0.097561	0.0458015	0.0540541	0.0154185
0.0493827	0.0512821	0.0515464	0.08
0.0857143	0.132353	0.190476	0.0178571
0.0487805	0.0909091	0.1	0.1
0.0980392	0.166667	0.0756303	0.0952381
0.0952381	0.2	0.160494	0.0581395
0.103448	0.14433	0.0784314	0.0793651
0.107143	0.0510204	0.035533	0.078125
0.0933333	0.0512821	0.0634921	0.107692
0.0714286	0.108696	0.0487805	0.291667
0.0420168	0.0769231	0.0769231	0.0673077
0.0849057	0.12963	0.0487805	0.271186
0.13986	0.0784314	0.040404	0.4
0.15534	0.0225564	0.0296296	0.308824
0.114286	0.0978723	0.05	0.0555556
0.0425532	0.0357143	0.0327869	0.221311
0.0344828	0.0217391	0.047619	0.0731707
0.0322581	0.0330033	0.0434783	0.0555556
0.430233	0.0147453	0.0625	0.0930233
0.142857	0.013308	0.0618705	0.102273
0.157895	0.028169	0.0183968	0.0479452
0.0512821	0.039604	0.0220779	0.0753425
0.0473684	0.0465116	0.0108254	0.0806452
0.0523256	0.0655738	0.0127592	0.0816327
0.0487805	0.0309278	0.0134003	0.135714
0.318182	0.0526316	0.021097	0.0289017
0.25	0.0494505	0.0561798	0.153153
0.125	0.043956	0.0249307	0.0446429
0.0486111	0.0127796	0.0510204	0.0413793
0.0833333	0.183099	0.04	0.0675676
0.0847458	0.333333	0.0364964	0.0379747
0.107143	0.0958904	0.15	0.056338
0.0302267	0.339286	0.09	0.107383
0.0625	0.0806452	0.157895	0.142857
0.0784314	0.016129	0.15	0.0625
0.0568182	0.103448	0.0857143	0.0110803
0.0515464	0.175	0.246377	0.0416667
0.0270936	0.0909091	0.0339806	0.234375
0.109208	0.151899	0.0508475	0.12069
0.0394737	0.0759494	0.0540541	0.0653266
0.147368	0.26	0.119048	0.0729167
0.123711	0.0847458	0.119048	0.0952381
0.145455	0.145161	0.0384615	0.0952381
0.0666667	0.0851064	0.0522876	0.097561
0.0387597	0.0526316	0.0519481	0.0714286
0.0337838	0.047619	0.0533333	0.0462428
0.0418848	0.1875	0.0794702	0.0143113
0.0727273	0.373737	0.0466667	0.147783
0.0670732	0.142857	0.0625	0.179825
0.0526316	0.0638298	0.057971	0.0349345
0.202703	0.0347222	0.0359712	0.0233645
0.0208644	0.0619469	0.0364964	0.0721649
0.0630631	0.0666667	0.136364	0.0729167
0.045977	0.0327869	0.130841	0.0421053
0.0284091	0.0327869	0.0900901	0.0555556
0.102041	0.0109044	0.037037	0.0540541
0.204545	0.0273973	0.0418605	0.0620155
0.0775194	0.0553633	0.0319635	0.123077
0.0642857	0.045977	0.110619	0.0574713
0.236641	0.134831	0.0648148	0.0884956
0.493976	0.0810811	0.0230415	0.079646
0.05	0.07	0.128866	0.0900901
0.0349345	0.0574713	0.264317	0.0363636
0.0574713	0.258427	0.234375	0.0392157
0.0532544	0.435233	0.027451	0.208861
0.0184502	0.461078	0.104869	0.311628
0.0383275	0.141667	0.0685921	0.14881
0.161654	0.0808824	0.0606061	0.0462963
0.0833333	0.0340136	0.0189076	0.1
0.0540541	0.240741	0.0115607	0.0359712
0.0110906	0.0597015	0.0403226	0.039604
0.0617284	0.0353982	0.040404	0.166667
0.08	0.147059	0.0373444	0.0784314
0.0505051	0.0690162	0.0828025	0.0689655
0.17	0.0641975	0.0307692	0.091623
0.043956	0.0909091	0.0204266	0.143488
0.0434783	0.0692308	0.075	0.0351648
0.25	0.075188	0.04375	0.0605381
0.0555556	0.0534351	0.0363636	0.0186047
0.208333	0.0485437	0.030303	0.107744
0.0543478	0.117647	0.0472973	0.147651
0.115385	0.336538	0.0100503	0.148148
0.164557	0.0410959	0.0167785	0.0192926
0.128205	0.0467836	0.0740741	0.0867925
0.0909091	0.076087	0.140625	0.0863787
0.0493827	0.0412371	0.196721	0.104167
0.147541	0.0162162	0.147059	0.148148
0.111111	0.119048	0.0392157	0.0645161
0.138889	0.0344828	0.046729	0.125
0.0327869	0.057971	0.275	0.283582
0.0512821	0.0384615	0.0581395	0.161905
0.0332103	0.0491803	0.0465116	0.0106383
0.0732601	0.32	0.0157068	0.0392157
0.0338983	0.24	0.223881	0.0877458
0.132948	0.0471698	0.0724638	0.0141443
0.019305	0.0588235	0.1	0.104693
0.0293255	0.0416667	0.0645161	0.0107914
0.0119048	0.0909091	0.1	0.146947
0.166667	0.114286	0.111111	0.0286344
0.0754717	0.0263158	0.0325733	0.0379747
0.0292445	0.011976	0.0259259	0.0588235
0.0877193	0.0458716	0.110638	0.0666667
[truncated: 4,167 more rows]

## Sheet: ED Figure 8c
Annotation
	3' UTR	5' UTR	CDS	Intergenic	Intronic
Adar1WT/mZα	2053	22	89	275	3812
Adar1-/mZα versus Adar1WT/mZα	645	11	33	58	1281
Adar1mZα/mZα versus Adar1+/mZα	363	9	27	47	1095
Adar1-/mZαZbp1-/- versus Adar1-/mZα	265	11	33	45	945

## Sheet: ED Figure 8d
Number of Edits
	Observed	Expected
ERVK	67	258.97
MaLR	419	286.5
ERVL	490	373.98
LTR	570	697.87
B1	2801	143.94
B2	918	140.51
B4	208	146.71
L1	91	1139.35

## Sheet: ED Figure 8e
Number of Edits
	Observed	Expected
PB1D9	209	6.57
Mm	160	10.98
Mur1	260	11.95
Mur2	304	8.87
Mur3	313	9.38
Mur4	438	12.32
Mus1	532	26.01
Mus2	367	18.47
Mm1t	111	14.89
Mm2	278	28.22
B3	407	55.35
B4	208	147.14
ID_B1	142	37.3

## Sheet: ED Figure 8f
Fold Enrichment
	Adar1WT/mZα	Adar1-/mZα versus Adar1WT/mZα	Adar1mZα/mZα versus Adar1WT/mZα	Adar1-/mZαZbp1-/- versus Adar1-/mZα
PB1D9	31.8113	33.6538	24.8322	25.641
Mm	14.5719	9.26431	15.7895	8.76494
Mur1	21.7573	19.7007	18.5535	26.8519
Mur2	34.2728	28.8961	26.0163	30.3738
Mur3	33.3689	30.0725	31.2217	29.6875
Mur4	35.5519	35.1163	40.8537	36.7521
Mus1	20.4537	20.9046	21.0375	19.3548
Mus2	19.8701	17.6277	19.7452	14.9333
Mm1t	7.45467	8.40336	10.0271	9.12162
Mm2	9.85117	10.4794	11.7397	13.8837
B3	7.35321	6.06557	7.52183	7.04453
B4	1.41362	0.422833	1.38273	1.37371
ID_B1	3.80697	3.47752	2.72537	3.58911
