# Supplementary material for: ADAR1 averts fatal type I interferon induction by ZBP1
Source: Nature. 2022 Jul 20;607(7920):776–83. doi: 10.1038/s41586-022-04878-9 (PMC9329096; doi:10.1038/s41586-022-04878-9)
Supplement: Supplementary file 16 — Source Data Extended Data Fig. 9 [file 41586_2022_4878_MOESM16_ESM.xlsx]

## Sheet: ED Figure 9a
Rel. expression
spleen	Isg15				Ifit1				Ifi44				Oasl1
	Adar1WT/mZα (n = 6)	Adar1-/mZα (n = 6)	Adar1-/mZα Zbp1mZα/mZα (n = 6)		Adar1WT/mZα (n = 6)	Adar1-/mZα (n = 6)	Adar1-/mZα Zbp1mZα/mZα (n = 6)		Adar1WT/mZα (n = 6)	Adar1-/mZα (n = 6)	Adar1-/mZα Zbp1mZα/mZα (n = 6)		Adar1WT/mZα (n = 6)	Adar1-/mZα (n = 6)	Adar1-/mZα Zbp1mZα/mZα (n = 6)
	1.826	4.812	1.576		0.11	0.66	0.143		0.029	0.736	0.202		0.223	2.632	0.79
	1.126	5.557	2.176		0.068	0.714	0.218		0.025	0.576	0.218		0.27	2.375	1.11
	2.812	6.021	2.504		0.136	0.613	0.307		0.053	0.553	0.331		0.339	2.603	1.307
	2.174	5.48	3.133		0.039	0.502	0.281		0.024	0.402	0.291		0.194	2.291	1.456
	2.555	7.645	3.171		0.174	0.504	0.189		0.087	0.498	0.213		0.443	2.798	0.841
	2.018	6.72	2.799		0.148	0.596	0.337		0.118	0.745	0.369		0.431	2.774	1.367
lung	Isg15				Ifit1				Ifi44				Oasl1
	Adar1WT/mZα (n = 6)	Adar1-/mZα (n = 6)	Adar1-/mZα Zbp1mZα/mZα (n = 6)		Adar1WT/mZα (n = 6)	Adar1-/mZα (n = 6)	Adar1-/mZα Zbp1mZα/mZα (n = 6)		Adar1WT/mZα (n = 6)	Adar1-/mZα (n = 6)	Adar1-/mZα Zbp1mZα/mZα (n = 6)		Adar1WT/mZα (n = 6)	Adar1-/mZα (n = 6)	Adar1-/mZα Zbp1mZα/mZα (n = 6)
	0.889	4.896	1.319		0.27	2.639	0.548		0.211	0.951	0.259		0.175	1.49	0.346
	0.683	4.923	1.586		0.159	2.325	0.823		0.082	0.908	0.477		0.13	1.282	0.44
	0.435	4.896	3.113		0.112	2.583	0.92		0.104	0.778	0.533		0.098	1.279	0.434
	0.558	11.459	2.23		0.134	2.826	1.355		0.065	0.796	0.886		0.078	1.179	0.584
	0.783	8.73	2.423		0.23	3.989	0.823		0.202	1.137	0.529		0.15	1.855	0.4
	0.549	10.339	1.826		0.15	2.563	1.137		0.139	0.861	0.763		0.169	1.173	0.512
liver	Isg15				Ifit1				Ifi44				Oasl1
	Adar1WT/mZα (n = 6)	Adar1-/mZα (n = 6)	Adar1-/mZα Zbp1mZα/mZα (n = 6)		Adar1WT/mZα (n = 6)	Adar1-/mZα (n = 6)	Adar1-/mZα Zbp1mZα/mZα (n = 6)		Adar1WT/mZα (n = 6)	Adar1-/mZα (n = 6)	Adar1-/mZα Zbp1mZα/mZα (n = 6)		Adar1WT/mZα (n = 6)	Adar1-/mZα (n = 6)	Adar1-/mZα Zbp1mZα/mZα (n = 6)
	3.338	9.992	2.371		0.149	0.825	0.197		0.159	0.986	0.29		0.366	2.797	0.681
	1.794	9.589	3.24		0.112	0.827	0.48		0.133	0.956	0.589		0.296	2.538	1.338
	4.382	11.934	4.149		0.247	1.002	0.707		0.231	0.793	0.642		0.69	2.589	1.591
	1.559	12.364	4.383		0.102	1.623	0.733		0.163	1.296	0.742		0.407	5.377	1.656
	3.881	11.177	4.774		0.293	1.112	0.513		0.212	1.026	0.442		0.519	3.873	1
	5.428	12.862	4.817		0.322	1.267	0.786		0.251	1.049	0.674		0.577	3.282	1.506

## Sheet: ED Figure 9d
Rel. expression
	Adar1mZα/mZα (n = 8)	Adar1WT/mZα (n =5)	Adar1mZα/mZα Zbp1mZα/mZα (n = 6)	Adar1WT/mZα Zbp1mZα/mZα (n = 9)	Adar1mZα/mZα Zbp1-/- (n = 6)	Adar1WT/mZα Zbp1-/- (n = 8)
Isg15	2.022	0.947	0.557	0.479	1.186	0.549
	3.258	0.512	0.825	0.485	1.099	0.539
	2.414	0.413	0.735	0.387	0.853	0.53
	2.718	0.362	0.318	0.527	0.769	0.388
	4.488	0.469	0.869	0.574	0.797	0.52
	2.454		0.797	0.49	0.583	0.394
	1.516			0.515		0.354
	1.638			0.483		0.52
				0.301
Ifit1	1.338	0.367	0.417	0.268	0.747	0.321
	1.9	0.376	0.612	0.344	0.571	0.318
	1.952	0.175	0.408	0.226	0.445	0.181
	1.167	0.205	0.268	0.172	0.52	0.287
	2.126	0.219	0.459	0.329	0.558	0.429
	1.002		0.38	0.302	0.372	0.177
	0.703			0.253		0.217
	0.882			0.334		0.294
				0.198
Ifi44	1.185	0.443	0.255	0.165	0.64	0.226
	1.496	0.157	0.329	0.192	0.45	0.146
	1.271	0.233	0.267	0.122	0.466	0.199
	1.554	0.272	0.175	0.243	0.412	0.214
	1.523	0.306	0.328	0.241	0.426	0.217
	1.269		0.561	0.276	0.35	0.146
	0.825			0.155		0.183
	1.062			0.222		0.242
				0.175
Oasl1	0.481	0.129	0.078	0.1	0.258	0.147
	0.609	0.069	0.117	0.066	0.205	0.146
	0.487	0.087	0.116	0.07	0.215	0.118
	0.36	0.098	0.061	0.073	0.185	0.095
	0.88	0.079	0.104	0.12	0.183	0.143
	0.312		0.187	0.063	0.138	0.059
	0.481			0.167		0.108
	0.436			0.108		0.1
				0.078
