# Supplementary material for: ADAR1 averts fatal type I interferon induction by ZBP1
Source: Nature. 2022 Jul 20;607(7920):776–83. doi: 10.1038/s41586-022-04878-9 (PMC9329096; doi:10.1038/s41586-022-04878-9)
Supplement: Supplementary file 17 — Source Data Extended Data Fig. 10 [file 41586_2022_4878_MOESM17_ESM.xlsx]

## Sheet: ED Figure 10
Rel. expression
spleen	Zbp1				Isg15				Ifit1				Ifi44				Oasl1
	Adar1WT/mZα (n = 6)	Adar1-/mZα (n = 6)	Adar1-/mZα Ripk3-/- (n = 3)		Adar1WT/mZα (n = 6)	Adar1-/mZα (n = 6)	Adar1-/mZα Ripk3-/- (n = 3)		Adar1WT/mZα (n = 6)	Adar1-/mZα (n = 6)	Adar1-/mZα Ripk3-/- (n = 3)		Adar1WT/mZα (n = 6)	Adar1-/mZα (n = 6)	Adar1-/mZα Ripk3-/- (n = 3)		Adar1WT/mZα (n = 6)	Adar1-/mZα (n = 6)	Adar1-/mZα Ripk3-/- (n = 3)
	0.029	0.823	0.741		1.826	4.812	4.679		0.291	2.244	2.417		0.029	0.736	0.864		0.286	2.771	2.603
	0.028	0.765	0.877		1.126	5.557	5.533		0.152	2.245	2.444		0.025	0.576	1.375		0.253	2.642	3.471
	0.082	0.615	1.025		2.812	6.021	5.043		0.423	1.862	3.297		0.053	0.553	1.553		0.408	2.577	3.182
	0.054	0.675			2.174	5.48			0.112	2.299			0.024	0.402			0.203	3.144
	0.065	0.664			2.555	7.645			0.511	1.816			0.087	0.498			0.432	2.705
	0.143	1.162			2.018	6.72			0.529	2.182			0.118	0.745			0.533	2.999
lung	Zbp1				Isg15				Ifit1				Ifi44				Oasl1
	Adar1WT/mZα (n = 6)	Adar1-/mZα (n = 6)	Adar1-/mZα Ripk3-/- (n = 3)		Adar1WT/mZα (n = 6)	Adar1-/mZα (n = 6)	Adar1-/mZα Ripk3-/- (n = 3)		Adar1WT/mZα (n = 6)	Adar1-/mZα (n = 6)	Adar1-/mZα Ripk3-/- (n = 3)		Adar1WT/mZα (n = 6)	Adar1-/mZα (n = 6)	Adar1-/mZα Ripk3-/- (n = 3)		Adar1WT/mZα (n = 6)	Adar1-/mZα (n = 6)	Adar1-/mZα Ripk3-/- (n = 3)
	0.03	0.367	0.208		0.889	4.896	9.123		1.531	9.545	14.532		0.211	0.951	0.949		0.122	0.855	0.742
	0.022	0.311	0.295		0.683	4.923	7.912		0.581	5.587	15.839		0.082	0.908	1.382		0.084	0.736	1.37
	0.028	0.292	0.271		0.435	4.896	9.397		0.577	10.341	25.542		0.104	0.778	1.436		0.063	0.628	1.385
	0.004	0.313			0.558	11.459			0.494	14.153			0.065	0.796			0.048	0.697
	0.036	0.347			0.783	8.73			0.932	19.483			0.202	1.137			0.103	0.945
	0.028	0.258			0.549	10.339			0.527	11.873			0.139	0.861			0.077	0.66
liver	Zbp1				Isg15				Ifit1				Ifi44				Oasl1
	Adar1WT/mZα (n = 6)	Adar1-/mZα (n = 6)	Adar1-/mZα Ripk3-/- (n = 3)		Adar1WT/mZα (n = 6)	Adar1-/mZα (n = 6)	Adar1-/mZα Ripk3-/- (n = 3)		Adar1WT/mZα (n = 6)	Adar1-/mZα (n = 6)	Adar1-/mZα Ripk3-/- (n = 3)		Adar1WT/mZα (n = 6)	Adar1-/mZα (n = 6)	Adar1-/mZα Ripk3-/- (n = 3)		Adar1WT/mZα (n = 6)	Adar1-/mZα (n = 6)	Adar1-/mZα Ripk3-/- (n = 3)
	0.038	0.427	0.417		3.338	9.992	11.113		0.483	3.038	3.075		0.159	0.986	0.961		0.351	2.656	2.561
	0.1	0.419	0.75		1.794	9.589	12.89		0.352	2.986	4.617		0.133	0.956	1.453		0.267	2.46	3.747
	0.149	0.336	0.748		4.382	11.934	17.09		0.966	3.125	4.605		0.231	0.793	1.177		0.597	2.232	3.979
	0.036	0.458			1.559	12.364			0.389	4.881			0.163	1.296			0.306	3.843
	0.127	0.458			3.881	11.177			1.022	3.548			0.212	1.026			0.539	2.919
	0.108	0.444			5.428	12.862			1.062	3.604			0.251	1.049			0.6	2.67
